# Supplementary material for: Gene-drive-capable mosquitoes suppress patient-derived malaria in Tanzania
Source: Nature. 2025 Dec 10;649(8096):442–8. doi: 10.1038/s41586-025-09685-6 (PMC12779567; doi:10.1038/s41586-025-09685-6)
Supplement: Supplementary file 3 — Source Data Sheet 1. Raw data on fecundity and fertility of MM-CP and wt female mosquitoes. Individual-level data from two independent replicates assessing the reproductive output of MM-CP and wt females. Each row corresponds to a single female monitored for oviposition (fecundity) and larval hatching (fertility). For each sample, the total number of eggs laid and the number of larvae that successfully hatched were recorded. Zero values indicate females that did not lay eggs or whose eggs failed to hatch. This data sheet contains the raw data used in Fig. 3b,c. Source Data Sheet 2. Daily survival data of MM-CP and wt mosquitoes over 17 days. Raw data from two biological replicates (replicates 1 and 2), each containing three technical replicates per strain, to assess mosquito survival under insectary conditions. For each day, the number of dead female and male mosquitoes was recorded separately for each strain. Each entry indicates a single observed death event on the corresponding day and replicate. This data sheet contains the raw data used in Fig. 3d. Source Data Sheet 3. Prevalence of parasitaemia and gametocytaemia in children from three Tanzanian villages. Data from malaria surveys conducted in schoolchildren across Wami Mkoko, Miono Kikalo and Kibindu villages in coastal Tanzania. Surveys involved RDTs to identify malaria infections and thick blood smear microscopy to quantify parasitaemia and gametocytaemia. Data are disaggregated by village and survey round. This data sheet contains the raw data used in Fig. 4a. Source Data Sheet 4. Quantification and genotyping of oocysts in MM-CP and wt mosquitoes infected with patient-derived P. falciparum isolates. Detailed measurements of oocyst size and corresponding mosquito genotypes from infection experiments using field-derived P. falciparum. Midguts were dissected at day 9 post-infection, stained and imaged to quantify oocyst area, diameter and radius. Each midgut was individually linked to a mosquito carcass, fro [file 41586_2025_9685_MOESM3_ESM.xlsx]

## Sheet: Sheet 1 Fecundity & Fertility 
Replicate	Sample	Strain	Eggs laid	Larvae hatched	Fertility rate (%)
1	1	MMCP	28	24	85.7143
1	2	MMCP	20	20	100
1	3	MMCP	2	2	100
1	4	MMCP	56	50	89.2857
1	5	MMCP	19	18	94.7368
1	6	MMCP	11	11	100
1	7	MMCP	0	0	N/A
1	8	MMCP	0	0	N/A
1	9	MMCP	0	0	N/A
1	10	MMCP	0	0	N/A
1	11	MMCP	0	0	N/A
1	12	MMCP	0	0	N/A
1	13	MMCP	44	42	95.4545
1	14	MMCP	52	51	98.0769
1	15	MMCP	17	17	100
1	16	MMCP	31	28	90.3226
1	17	MMCP	22	18	81.8182
1	18	MMCP	61	61	100
1	19	MMCP	5	5	100
1	20	MMCP	14	11	78.5714
1	21	MMCP	14	14	100
1	22	MMCP	25	16	64
1	23	MMCP	39	37	94.8718
2	1	MMCP	142	139	97.8873
2	2	MMCP	137	131	95.6204
2	3	MMCP	85	84	98.8235
2	4	MMCP	48	42	87.5
2	5	MMCP	0	0	N/A
2	6	MMCP	0	0	N/A
2	7	MMCP	0	0	N/A
2	8	MMCP	0	0	N/A
2	9	MMCP	0	0	N/A
2	10	MMCP	0	0	N/A
2	11	MMCP	0	0	N/A
2	12	MMCP	0	0	N/A
2	13	MMCP	0	0	N/A
2	14	MMCP	4	4	100
2	15	MMCP	1	1	100
2	16	MMCP	92	83	90.2174
2	17	MMCP	24	21	87.5
2	18	MMCP	11	9	81.8182
2	19	MMCP	0	0	N/A
2	20	MMCP	0	0	N/A
2	21	MMCP	0	0	N/A
2	22	MMCP	0	0	N/A
2	23	MMCP	0	0	N/A
2	24	MMCP	0	0	N/A
2	25	MMCP	0	0	N/A
1	1	WT	67	66	98.5075
1	2	WT	78	75	96.1538
1	3	WT	92	86	93.4783
1	4	WT	42	42	100
1	5	WT	54	53	98.1481
1	6	WT	51	48	94.1176
1	7	WT	47	47	100
1	8	WT	114	96	84.2105
1	9	WT	62	60	96.7742
1	10	WT	41	41	100
1	11	WT	85	83	97.6471
1	12	WT	76	72	94.7368
1	13	WT	37	31	83.7838
1	14	WT	58	42	72.4138
1	15	WT	51	51	100
1	16	WT	49	44	89.7959
1	17	WT	83	80	96.3855
1	18	WT	94	94	100
1	19	WT	21	21	100
1	20	WT	0	0	N/A
1	21	WT	0	0	N/A
1	22	WT	18	18	100
1	23	WT	0	0	N/A
1	24	WT	0	0	N/A
1	25	WT	0	0	N/A
2	1	WT	3	2	66.6667
2	2	WT	68	66	97.0588
2	3	WT	120	112	93.3333
2	4	WT	79	75	94.9367
2	5	WT	35	31	88.5714
2	6	WT	38	36	94.7368
2	7	WT	65	56	86.1538
2	8	WT	67	65	97.0149
2	9	WT	71	64	90.1408
2	10	WT	87	82	94.2529
2	11	WT	33	33	100
2	12	WT	57	56	98.2456
2	13	WT	0	0	N/A
2	14	WT	0	0	N/A
2	15	WT	112	101	90.1786
2	16	WT	33	32	96.9697
2	17	WT	92	90	97.8261
2	18	WT	0	0	N/A
2	19	WT	0	0	N/A
2	20	WT	0	0	N/A
2	21	WT	0	0	N/A
2	22	WT	0	0	N/A
2	23	WT	0	0	N/A
2	24	WT	0	0	N/A

## Sheet: Sheet 2 Survival
Biological replicate	Cage	Day	Strain	Dead females	Dead males
1	1	1	MMCP	1
1	2	1	MMCP	1
1	2	1	MMCP	1
1	2	1	MMCP	1
1	2	1	MMCP		1
1	2	1	MMCP		1
1	3	1	MMCP		1
1	3	1	MMCP		1
1	3	1	MMCP		1
1	3	1	MMCP		1
1	3	1	MMCP		1
1	3	1	MMCP		1
1	3	1	MMCP		1
1	1	2	MMCP		1
1	1	2	MMCP		1
1	1	2	MMCP		1
1	1	2	MMCP		1
1	1	2	MMCP		1
1	2	2	MMCP		1
1	2	2	MMCP		1
1	2	2	MMCP		1
1	3	2	MMCP		1
1	3	2	MMCP		1
1	3	2	MMCP		1
1	3	2	MMCP		1
1	3	2	MMCP		1
1	3	2	MMCP	1
1	3	2	MMCP	1
1	3	2	MMCP	1
1	1	3	MMCP		1
1	1	3	MMCP		1
1	1	3	MMCP		1
1	1	3	MMCP		1
1	1	3	MMCP		1
1	1	3	MMCP		1
1	1	3	MMCP		1
1	1	3	MMCP		1
1	1	3	MMCP		1
1	1	3	MMCP		1
1	1	3	MMCP		1
1	1	3	MMCP		1
1	1	3	MMCP		1
1	1	3	MMCP		1
1	1	3	MMCP		1
1	1	3	MMCP		1
1	1	3	MMCP		1
1	1	3	MMCP		1
1	1	3	MMCP		1
1	1	3	MMCP		1
1	1	3	MMCP		1
1	1	3	MMCP		1
1	1	3	MMCP		1
1	1	3	MMCP		1
1	1	3	MMCP		1
1	1	3	MMCP		1
1	1	3	MMCP		1
1	1	3	MMCP		1
1	1	3	MMCP		1
1	1	3	MMCP		1
1	1	3	MMCP	1
1	1	3	MMCP	1
1	2	3	MMCP		1
1	2	3	MMCP		1
1	2	3	MMCP		1
1	2	3	MMCP		1
1	2	3	MMCP		1
1	2	3	MMCP		1
1	2	3	MMCP		1
1	2	3	MMCP		1
1	2	3	MMCP		1
1	2	3	MMCP		1
1	2	3	MMCP	1
1	2	3	MMCP	1
1	3	3	MMCP		1
1	3	3	MMCP		1
1	3	3	MMCP		1
1	3	3	MMCP		1
1	3	3	MMCP		1
1	3	3	MMCP		1
1	3	3	MMCP		1
1	3	3	MMCP		1
1	3	3	MMCP		1
1	3	3	MMCP		1
1	3	3	MMCP		1
1	3	3	MMCP		1
1	3	3	MMCP		1
1	3	3	MMCP		1
1	3	3	MMCP		1
1	3	3	MMCP		1
1	3	3	MMCP		1
1	3	3	MMCP		1
1	3	3	MMCP		1
1	3	3	MMCP		1
1	3	3	MMCP	1
1	1	4	MMCP	1
1	1	4	MMCP	1
1	1	4	MMCP	1
1	1	4	MMCP	1
1	1	4	MMCP	1
1	1	4	MMCP	1
1	1	4	MMCP	1
1	1	4	MMCP	1
1	1	4	MMCP	1
1	1	4	MMCP	1
1	1	4	MMCP	1
1	1	4	MMCP	1
1	1	4	MMCP	1
1	1	4	MMCP	1
1	2	4	MMCP	1
1	2	4	MMCP	1
1	2	4	MMCP	1
1	2	4	MMCP	1
1	2	4	MMCP	1
1	2	4	MMCP	1
1	2	4	MMCP	1
1	2	4	MMCP	1
1	2	4	MMCP	1
1	2	4	MMCP	1
1	2	4	MMCP		1
1	3	4	MMCP	1
1	3	4	MMCP	1
1	3	4	MMCP	1
1	3	4	MMCP	1
1	3	4	MMCP	1
1	3	4	MMCP	1
1	3	4	MMCP	1
1	3	4	MMCP	1
1	3	4	MMCP	1
1	3	4	MMCP		1
1	1	5	MMCP	1
1	1	5	MMCP	1
1	1	5	MMCP	1
1	1	5	MMCP	1
1	1	5	MMCP		1
1	1	5	MMCP		1
1	2	5	MMCP	1
1	2	5	MMCP	1
1	2	5	MMCP	1
1	2	5	MMCP	1
1	2	5	MMCP	1
1	2	5	MMCP	1
1	2	5	MMCP	1
1	2	5	MMCP	1
1	2	5	MMCP	1
1	2	5	MMCP	1
1	2	5	MMCP	1
1	2	5	MMCP	1
1	2	5	MMCP	1
1	2	5	MMCP	1
1	2	5	MMCP		1
1	3	5	MMCP	1
1	3	5	MMCP	1
1	3	5	MMCP	1
1	3	5	MMCP	1
1	3	5	MMCP	1
1	3	5	MMCP	1
1	3	5	MMCP	1
1	3	5	MMCP	1
1	3	5	MMCP	1
1	3	5	MMCP	1
1	3	5	MMCP	1
1	3	5	MMCP	1
1	3	5	MMCP	1
1	3	5	MMCP	1
1	3	5	MMCP		1
1	3	5	MMCP		1
1	1	6	MMCP	1
1	1	6	MMCP	1
1	1	6	MMCP	1
1	1	6	MMCP	1
1	1	6	MMCP	1
1	1	6	MMCP	1
1	1	6	MMCP	1
1	1	6	MMCP	1
1	1	6	MMCP	1
1	1	6	MMCP		1
1	1	6	MMCP		1
1	1	6	MMCP		1
1	1	6	MMCP		1
1	1	6	MMCP		1
1	1	6	MMCP		1
1	1	6	MMCP		1
1	1	6	MMCP		1
1	1	6	MMCP		1
1	1	6	MMCP		1
1	2	6	MMCP	1
1	2	6	MMCP	1
1	2	6	MMCP	1
1	2	6	MMCP		1
1	2	6	MMCP		1
1	3	6	MMCP	1
1	3	6	MMCP	1
1	3	6	MMCP	1
1	3	6	MMCP	1
1	3	6	MMCP		1
1	3	6	MMCP		1
1	3	6	MMCP		1
1	3	6	MMCP		1
1	3	6	MMCP		1
1	3	6	MMCP		1
1	3	6	MMCP		1
1	1	7	MMCP	1
1	1	7	MMCP	1
1	1	7	MMCP	1
1	1	7	MMCP	1
1	1	7	MMCP		1
1	1	7	MMCP		1
1	1	7	MMCP		1
1	2	7	MMCP	1
1	2	7	MMCP	1
1	2	7	MMCP	1
1	2	7	MMCP		1
1	2	7	MMCP		1
1	2	7	MMCP		1
1	2	7	MMCP		1
1	2	7	MMCP		1
1	3	7	MMCP	1
1	3	7	MMCP	1
1	3	7	MMCP	1
1	3	7	MMCP	1
1	3	7	MMCP	1
1	3	7	MMCP	1
1	3	7	MMCP	1
1	3	7	MMCP	1
1	3	7	MMCP	1
1	3	7	MMCP	1
1	3	7	MMCP	1
1	3	7	MMCP	1
1	3	7	MMCP		1
1	3	7	MMCP		1
1	1	8	MMCP	1
1	1	8	MMCP	1
1	1	8	MMCP	1
1	1	8	MMCP	1
1	1	8	MMCP	1
1	1	8	MMCP	1
1	1	8	MMCP	1
1	1	8	MMCP	1
1	1	8	MMCP	1
1	1	8	MMCP	1
1	1	8	MMCP	1
1	1	8	MMCP	1
1	1	8	MMCP	1
1	1	8	MMCP	1
1	1	8	MMCP	1
1	1	8	MMCP	1
1	1	8	MMCP	1
1	1	8	MMCP		1
1	2	8	MMCP	1
1	2	8	MMCP	1
1	2	8	MMCP	1
1	2	8	MMCP	1
1	2	8	MMCP		1
1	2	8	MMCP		1
1	2	8	MMCP		1
1	3	8	MMCP	1
1	3	8	MMCP	1
1	3	8	MMCP	1
1	3	8	MMCP	1
1	3	8	MMCP	1
1	3	8	MMCP	1
1	3	8	MMCP	1
1	3	8	MMCP		1
1	1	9	MMCP	1
1	1	9	MMCP	1
1	1	9	MMCP	1
1	1	9	MMCP	1
1	1	9	MMCP	1
1	1	9	MMCP	1
1	1	9	MMCP	1
1	1	9	MMCP	1
1	1	9	MMCP	1
1	1	9	MMCP	1
1	1	9	MMCP	1
1	1	9	MMCP	1
1	1	9	MMCP	1
1	1	9	MMCP	1
1	1	9	MMCP		1
1	1	9	MMCP		1
1	1	9	MMCP		1
1	1	9	MMCP		1
1	1	9	MMCP		1
1	1	9	MMCP		1
1	1	9	MMCP		1
1	1	9	MMCP		1
1	2	9	MMCP	1
1	2	9	MMCP	1
1	2	9	MMCP	1
1	2	9	MMCP	1
1	2	9	MMCP	1
1	2	9	MMCP	1
1	2	9	MMCP	1
1	2	9	MMCP	1
1	2	9	MMCP	1
1	2	9	MMCP	1
1	2	9	MMCP		1
1	2	9	MMCP		1
1	2	9	MMCP		1
1	2	9	MMCP		1
1	2	9	MMCP		1
1	2	9	MMCP		1
1	2	9	MMCP		1
1	2	9	MMCP		1
1	2	9	MMCP		1
1	2	9	MMCP		1
1	2	9	MMCP		1
1	2	9	MMCP		1
1	2	9	MMCP		1
1	2	9	MMCP		1
1	2	9	MMCP		1
1	2	9	MMCP		1
1	2	9	MMCP		1
1	2	9	MMCP		1
1	2	9	MMCP		1
1	2	9	MMCP		1
1	3	9	MMCP	1
1	3	9	MMCP	1
1	3	9	MMCP	1
1	3	9	MMCP	1
1	3	9	MMCP	1
1	3	9	MMCP	1
1	3	9	MMCP		1
1	3	9	MMCP		1
1	3	9	MMCP		1
1	3	9	MMCP		1
1	3	9	MMCP		1
1	3	9	MMCP		1
1	3	9	MMCP		1
1	3	9	MMCP		1
1	1	10	MMCP	1
1	1	10	MMCP		1
1	1	10	MMCP		1
1	1	10	MMCP		1
1	1	10	MMCP		1
1	2	10	MMCP	1
1	2	10	MMCP	1
1	2	10	MMCP		1
1	2	10	MMCP		1
1	2	10	MMCP		1
1	3	10	MMCP	1
1	3	10	MMCP	1
1	3	10	MMCP	1
1	3	10	MMCP	1
1	3	10	MMCP		1
1	3	10	MMCP		1
1	1	11	MMCP	1
1	1	11	MMCP		1
1	1	11	MMCP		1
1	2	11	MMCP	1
1	2	11	MMCP		1
1	2	11	MMCP		1
1	2	11	MMCP		1
1	3	11	MMCP		1
1	3	11	MMCP		1
1	3	11	MMCP		1
1	1	12	MMCP	1
1	1	12	MMCP		1
1	1	12	MMCP		1
1	1	12	MMCP		1
1	1	12	MMCP		1
1	2	12	MMCP	1
1	2	12	MMCP		1
1	2	12	MMCP		1
1	2	12	MMCP		1
1	2	12	MMCP		1
1	3	12	MMCP	1
1	3	12	MMCP		1
1	3	12	MMCP		1
1	3	12	MMCP		1
1	1	13	MMCP	1
1	1	13	MMCP	1
1	2	13	MMCP	1
1	2	13	MMCP	1
1	2	13	MMCP	1
1	2	13	MMCP		1
1	3	13	MMCP	1
1	3	13	MMCP	1
1	3	13	MMCP		1
1	1	1	WT	1
1	1	1	WT		1
1	1	1	WT		1
1	1	1	WT		1
1	1	1	WT
1	2	1	WT		1
1	2	1	WT		1
1	2	1	WT		1
1	2	1	WT		1
1	2	1	WT		1
1	2	1	WT	1
1	2	1	WT	1
1	3	1	WT		1
1	3	1	WT		1
1	3	1	WT		1
1	3	1	WT	1
1	1	2	WT	1
1	1	2	WT		1
1	1	2	WT		1
1	1	2	WT		1
1	1	2	WT		1
1	1	2	WT		1
1	1	2	WT		1
1	1	2	WT		1
1	1	2	WT		1
1	1	2	WT		1
1	1	2	WT		1
1	2	2	WT	1
1	2	2	WT		1
1	2	2	WT		1
1	2	2	WT		1
1	2	2	WT		1
1	2	2	WT		1
1	2	2	WT		1
1	2	2	WT		1
1	2	2	WT		1
1	2	2	WT		1
1	2	2	WT		1
1	3	2	WT	1
1	3	2	WT	1
1	3	2	WT	1
1	3	2	WT		1
1	3	2	WT		1
1	1	3	WT	1
1	1	3	WT	1
1	1	3	WT	1
1	1	3	WT	1
1	1	3	WT	1
1	1	3	WT	1
1	1	3	WT	1
1	1	3	WT	1
1	2	3	WT	1
1	2	3	WT	1
1	2	3	WT	1
1	2	3	WT	1
1	3	3	WT	1
1	3	3	WT	1
1	3	3	WT	1
1	3	3	WT	1
1	3	3	WT	1
1	1	4	WT	1
1	1	4	WT	1
1	1	4	WT	1
1	1	4	WT	1
1	1	4	WT	1
1	1	4	WT	1
1	1	4	WT	1
1	1	4	WT	1
1	1	4	WT	1
1	1	4	WT	1
1	1	4	WT	1
1	1	4	WT	1
1	1	4	WT	1
1	1	4	WT		1
1	1	4	WT		1
1	2	4	WT	1
1	2	4	WT	1
1	2	4	WT	1
1	2	4	WT	1
1	2	4	WT	1
1	2	4	WT	1
1	2	4	WT	1
1	2	4	WT	1
1	2	4	WT	1
1	2	4	WT	1
1	2	4	WT	1
1	2	4	WT	1
1	2	4	WT	1
1	2	4	WT		1
1	2	4	WT		1
1	3	4	WT	1
1	3	4	WT	1
1	3	4	WT	1
1	3	4	WT	1
1	3	4	WT	1
1	3	4	WT	1
1	3	4	WT	1
1	1	5	WT	1
1	1	5	WT		1
1	1	5	WT		1
1	1	5	WT		1
1	1	5	WT		1
1	1	5	WT		1
1	2	5	WT	1
1	2	5	WT		1
1	2	5	WT		1
1	3	5	WT		1
1	3	5	WT		1
1	3	5	WT		1
1	3	5	WT		1
1	3	5	WT		1
1	1	6	WT		1
1	1	6	WT		1
1	2	6	WT	1
1	2	6	WT		1
1	3	6	WT	1
1	3	6	WT		1
1	1	7	WT	1
1	1	7	WT		1
1	1	7	WT		1
1	2	7	WT	1
1	2	7	WT	1
1	3	7	WT	1
1	3	7	WT	1
1	3	7	WT		1
1	3	7	WT		1
1	3	7	WT		1
1	3	7	WT		1
1	3	7	WT		1
1	1	8	WT		1
1	1	8	WT		1
1	1	8	WT		1
1	1	8	WT		1
1	1	8	WT		1
1	1	8	WT		1
1	1	8	WT		1
1	1	8	WT		1
1	1	8	WT		1
1	2	8	WT	1
1	2	8	WT		1
1	2	8	WT		1
1	2	8	WT		1
1	2	8	WT		1
1	2	8	WT		1
1	2	8	WT		1
1	2	8	WT		1
1	2	8	WT		1
1	2	8	WT		1
1	2	8	WT		1
1	2	8	WT		1
1	2	8	WT		1
1	2	8	WT		1
1	2	8	WT		1
1	2	8	WT		1
1	2	8	WT		1
1	2	8	WT		1
1	2	8	WT		1
1	3	8	WT	1
1	3	8	WT		1
1	3	8	WT		1
1	3	8	WT		1
1	3	8	WT		1
1	3	8	WT		1
1	3	8	WT		1
1	3	8	WT		1
1	3	8	WT		1
1	3	8	WT		1
1	3	8	WT		1
1	3	8	WT		1
1	3	8	WT		1
1	3	8	WT		1
1	3	8	WT		1
1	3	8	WT		1
1	1	9	WT	1
1	1	9	WT	1
1	1	9	WT	1
1	1	9	WT	1
1	1	9	WT		1
1	1	9	WT		1
1	2	9	WT	1
1	2	9	WT		1
1	2	9	WT		1
1	2	9	WT		1
1	3	9	WT	1
1	3	9	WT	1
1	3	9	WT	1
1	1	10	WT	1
1	1	10	WT	1
1	1	10	WT	1
1	1	10	WT		1
1	1	10	WT		1
1	2	10	WT	1
1	2	10	WT	1
1	2	10	WT		1
1	3	10	WT	1
1	3	10	WT	1
1	1	11	WT	1
1	1	11	WT	1
1	1	11	WT	1
1	1	11	WT		1
1	1	11	WT		1
1	1	11	WT		1
1	2	11	WT	1
1	2	11	WT	1
1	2	11	WT	1
1	2	11	WT	1
1	2	11	WT		1
1	3	11	WT	1
1	3	11	WT	1
1	3	11	WT	1
1	3	11	WT	1
1	3	11	WT	1
1	3	11	WT		1
1	2	12	WT		1
1	3	12	WT	1
1	3	12	WT		1
1	1	13	WT		1
1	2	13	WT		1
1	3	13	WT		1
1	3	13	WT		1
1	1	14	WT		1
1	1	15	WT	1
1	1	15	WT		1
1	2	15	WT	1
1	2	15	WT		1
1	2	15	WT		1
1	3	15	WT	1
1	3	15	WT		1
1	1	16	WT	1
1	1	16	WT		1
1	1	16	WT		1
1	1	16	WT		1
1	1	16	WT		1
1	1	16	WT		1
1	1	16	WT		1
1	2	16	WT	1
1	2	16	WT	1
1	2	16	WT		1
1	2	16	WT		1
1	2	16	WT		1
1	2	16	WT		1
1	3	16	WT	1
1	3	16	WT	1
1	3	16	WT	1
1	3	16	WT		1
1	3	16	WT		1
1	3	16	WT		1
1	1	17	WT	1
1	1	17	WT	1
1	1	17	WT		1
1	1	17	WT		1
1	2	17	WT	1
1	2	17	WT	1
1	2	17	WT		1
1	3	17	WT	1
1	3	17	WT	1
1	1	17	WT	0
1	1	17	WT	0
1	1	17	WT	0
1	1	17	WT	0
1	1	17	WT	0
1	1	17	WT	0
1	1	17	WT	0
1	1	17	WT	0
1	1	17	WT	0
1	1	17	WT	0
1	1	17	WT	0
1	1	17	WT	0
1	1	17	WT	0
1	1	17	WT	0
1	1	17	WT	0
1	1	17	WT	0
1	1	17	WT	0
1	1	17	WT		0
1	1	17	WT		0
1	1	17	WT		0
1	2	17	WT	0
1	2	17	WT	0
1	2	17	WT	0
1	2	17	WT	0
1	2	17	WT	0
1	2	17	WT	0
1	2	17	WT	0
1	2	17	WT	0
1	2	17	WT	0
1	2	17	WT	0
1	2	17	WT	0
1	2	17	WT	0
1	2	17	WT	0
1	2	17	WT	0
1	2	17	WT	0
1	2	17	WT	0
1	2	17	WT	0
1	2	17	WT	0
1	2	17	WT	0
1	2	17	WT	0
1	2	17	WT	0
1	2	17	WT	0
1	2	17	WT	0
1	2	17	WT	0
1	2	17	WT	0
1	2	17	WT	0
1	2	17	WT	0
1	2	17	WT	0
1	2	17	WT	0
1	2	17	WT	0
1	2	17	WT	0
1	2	17	WT	0
1	2	17	WT	0
1	2	17	WT	0
1	2	17	WT		0
1	3	17	WT	0
1	3	17	WT	0
1	3	17	WT	0
1	3	17	WT	0
1	3	17	WT	0
1	3	17	WT	0
1	3	17	WT	0
1	3	17	WT	0
1	3	17	WT	0
1	3	17	WT	0
1	3	17	WT	0
1	3	17	WT	0
1	3	17	WT	0
1	3	17	WT	0
1	3	17	WT	0
1	3	17	WT	0
1	3	17	WT	0
1	3	17	WT	0
1	3	17	WT	0
1	3	17	WT	0
1	3	17	WT	0
1	3	17	WT	0
1	3	17	WT	0
1	3	17	WT	0
1	3	17	WT	0
1	3	17	WT	0
1	3	17	WT	0
1	3	17	WT	0
1	3	17	WT	0
1	3	17	WT	0
1	3	17	WT	0
1	3	17	WT	0
1	3	17	WT	0
1	3	17	WT	0
1	3	17	WT	0
1	3	17	WT	0
1	3	17	WT	0
1	3	17	WT	0
1	3	17	WT	0
1	3	17	WT	0
1	3	17	WT	0
1	3	17	WT	0
1	3	17	WT	0
1	3	17	WT	0
1	3	17	WT	0
1	3	17	WT	0
1	3	17	WT	0
1	3	17	WT	0
1	3	17	WT	0
1	3	17	WT	0
1	3	17	WT	0
1	3	17	WT	0
1	3	17	WT	0
1	3	17	WT	0
1	3	17	WT	0
1	3	17	WT		0
1	3	17	WT		0
1	3	17	WT		0
2	1	1	MMCP	1
2	1	1	MMCP		1
2	2	1	MMCP	1
2	2	1	MMCP		1
2	2	1	MMCP		1
2	1	2	MMCP	1
2	1	2	MMCP	1
2	2	2	MMCP	1
2	2	2	MMCP	1
2	1	2	MMCP		1
2	1	2	MMCP		1
2	2	2	MMCP		1
2	2	2	MMCP		1
2	2	2	MMCP		1
2	2	2	MMCP		1
2	1	3	MMCP	1
2	1	3	MMCP		1
2	1	3	MMCP		1
2	1	3	MMCP		1
2	1	3	MMCP		1
2	1	3	MMCP		1
2	1	3	MMCP		1
2	2	3	MMCP	1
2	2	3	MMCP	1
2	2	3	MMCP		1
2	2	3	MMCP		1
2	2	3	MMCP		1
2	2	3	MMCP		1
2	1	4	MMCP	1
2	1	4	MMCP	1
2	1	4	MMCP		1
2	1	4	MMCP		1
2	1	4	MMCP		1
2	1	4	MMCP		1
2	1	4	MMCP		1
2	1	4	MMCP		1
2	1	4	MMCP		1
2	1	4	MMCP		1
2	2	4	MMCP	1
2	2	4	MMCP	1
2	2	4	MMCP	1
2	2	4	MMCP		1
2	2	4	MMCP		1
2	2	4	MMCP		1
2	2	4	MMCP		1
2	2	4	MMCP		1
2	2	4	MMCP		1
2	1	5	MMCP	1
2	1	5	MMCP	1
2	1	5	MMCP	1
2	1	5	MMCP	1
2	1	5	MMCP	1
2	1	5	MMCP	1
2	1	5	MMCP		1
2	1	5	MMCP		1
2	1	5	MMCP		1
2	1	5	MMCP		1
2	1	5	MMCP		1
2	1	5	MMCP		1
2	1	5	MMCP		1
2	1	5	MMCP		1
2	1	5	MMCP		1
2	1	5	MMCP		1
2	1	5	MMCP		1
2	1	5	MMCP		1
2	1	5	MMCP		1
2	1	5	MMCP		1
2	1	5	MMCP		1
2	2	5	MMCP	1
2	2	5	MMCP	1
2	2	5	MMCP		1
2	2	5	MMCP		1
2	2	5	MMCP		1
2	2	5	MMCP		1
2	2	5	MMCP		1
2	2	5	MMCP		1
2	2	5	MMCP		1
2	2	5	MMCP		1
2	2	5	MMCP		1
2	2	5	MMCP		1
2	2	5	MMCP		1
2	2	5	MMCP		1
2	2	5	MMCP		1
2	2	5	MMCP		1
2	2	5	MMCP		1
2	1	6	MMCP	1
2	1	6	MMCP	1
2	1	6	MMCP	1
2	1	6	MMCP	1
2	1	6	MMCP	1
2	1	6	MMCP		1
2	1	6	MMCP		1
2	1	6	MMCP		1
2	1	6	MMCP		1
2	1	6	MMCP		1
2	1	6	MMCP	1
2	2	6	MMCP	1
2	2	6	MMCP	1
2	2	6	MMCP	1
2	2	6	MMCP		1
2	2	6	MMCP		1
2	2	6	MMCP		1
2	1	7	MMCP	1
2	1	7	MMCP	1
2	1	7	MMCP	1
2	1	7	MMCP	1
2	1	7	MMCP	1
2	1	7	MMCP	1
2	1	7	MMCP	1
2	1	7	MMCP	1
2	1	7	MMCP	1
2	1	7	MMCP		1
2	1	7	MMCP		1
2	1	7	MMCP		1
2	1	7	MMCP		1
2	1	7	MMCP		1
2	2	7	MMCP	1
2	2	7	MMCP	1
2	2	7	MMCP	1
2	2	7	MMCP	1
2	2	7	MMCP		1
2	2	7	MMCP		1
2	2	7	MMCP		1
2	1	8	MMCP	1
2	1	8	MMCP	1
2	1	8	MMCP	1
2	1	8	MMCP	1
2	1	8	MMCP		1
2	1	8	MMCP		1
2	2	8	MMCP	1
2	2	8	MMCP	1
2	2	8	MMCP	1
2	2	8	MMCP	1
2	2	8	MMCP	1
2	2	8	MMCP	1
2	2	8	MMCP		1
2	2	8	MMCP		1
2	2	8	MMCP		1
2	2	8	MMCP		1
2	1	9	MMCP	1
2	1	9	MMCP	1
2	1	9	MMCP	1
2	1	9	MMCP	1
2	1	9	MMCP	1
2	1	9	MMCP	1
2	1	9	MMCP	1
2	1	9	MMCP		1
2	1	9	MMCP		1
2	1	9	MMCP		1
2	2	9	MMCP	1
2	2	9	MMCP	1
2	2	9	MMCP	1
2	2	9	MMCP	1
2	2	9	MMCP	1
2	2	9	MMCP		1
2	2	9	MMCP		1
2	2	9	MMCP		1
2	2	9	MMCP		1
2	1	10	MMCP	1
2	1	10	MMCP	1
2	1	10	MMCP	1
2	1	10	MMCP	1
2	1	10	MMCP		1
2	1	10	MMCP		1
2	2	10	MMCP	1
2	2	10	MMCP	1
2	2	10	MMCP	1
2	2	10	MMCP	1
2	2	10	MMCP	1
2	2	10	MMCP		1
2	2	10	MMCP		1
2	1	11	MMCP	1
2	1	11	MMCP	1
2	1	11	MMCP	1
2	1	11	MMCP	1
2	1	11	MMCP	1
2	1	11	MMCP	1
2	1	11	MMCP	1
2	1	11	MMCP	1
2	1	11	MMCP		1
2	1	11	MMCP		1
2	1	11	MMCP		1
2	2	11	MMCP	1
2	2	11	MMCP	1
2	2	11	MMCP	1
2	2	11	MMCP	1
2	2	11	MMCP	1
2	2	11	MMCP	1
2	2	11	MMCP	1
2	2	11	MMCP		1
2	2	11	MMCP		1
2	1	12	MMCP	1
2	1	12	MMCP	1
2	1	12	MMCP	1
2	1	12	MMCP	1
2	1	12	MMCP	1
2	1	12	MMCP	1
2	1	12	MMCP	1
2	1	12	MMCP	1
2	1	12	MMCP		1
2	1	12	MMCP		1
2	1	12	MMCP		1
2	1	12	MMCP		1
2	1	12	MMCP		1
2	2	12	MMCP	1
2	2	12	MMCP	1
2	2	12	MMCP	1
2	2	12	MMCP	1
2	2	12	MMCP	1
2	2	12	MMCP	1
2	2	12	MMCP	1
2	2	12	MMCP	1
2	2	12	MMCP	1
2	2	12	MMCP	1
2	2	12	MMCP		1
2	2	12	MMCP		1
2	2	12	MMCP		1
2	2	12	MMCP		1
2	1	13	MMCP	1
2	1	13	MMCP	1
2	1	13	MMCP		1
2	2	13	MMCP	1
2	1	14	MMCP	1
2	1	14	MMCP	1
2	1	14	MMCP		1
2	2	14	MMCP	1
2	2	14	MMCP		1
2	2	14	MMCP		1
2	1	15	MMCP	1
2	1	15	MMCP		1
2	1	15	MMCP		1
2	2	15	MMCP	1
2	2	15	MMCP		1
2	1	16	MMCP	1
2	1	16	MMCP		1
2	1	16	MMCP		1
2	1	16	MMCP		1
2	2	16	MMCP	1
2	2	16	MMCP	1
2	2	16	MMCP	1
2	2	16	MMCP		1
2	2	16	MMCP		1
2	1	1	WT	1
2	1	1	WT	1
2	2	1	WT	1
2	2	1	WT	1
2	2	1	WT		1
2	2	1	WT		1
2	2	1	WT		1
2	2	1	WT		1
2	1	2	WT		1
2	1	2	WT		1
2	1	2	WT		1
2	1	2	WT		1
2	2	2	WT		1
2	2	2	WT		1
2	1	3	WT		1
2	1	3	WT		1
2	1	3	WT		1
2	1	3	WT		1
2	1	3	WT		1
2	2	3	WT		1
2	2	3	WT		1
2	2	3	WT		1
2	2	3	WT		1
2	1	4	WT		1
2	1	4	WT		1
2	2	4	WT	1
2	2	4	WT		1
2	2	4	WT		1
2	2	4	WT		1
2	2	4	WT		1
2	2	4	WT		1
2	2	4	WT		1
2	2	4	WT		1
2	2	4	WT		1
2	2	4	WT		1
2	2	4	WT		1
2	1	5	WT	1
2	1	5	WT	1
2	1	5	WT	1
2	1	5	WT		1
2	1	5	WT		1
2	1	5	WT		1
2	1	5	WT		1
2	1	5	WT		1
2	1	5	WT		1
2	1	5	WT		1
2	1	5	WT		1
2	1	5	WT		1
2	2	5	WT	1
2	2	5	WT	1
2	2	5	WT		1
2	2	5	WT		1
2	2	5	WT		1
2	2	5	WT		1
2	2	5	WT		1
2	2	5	WT		1
2	2	5	WT		1
2	2	5	WT		1
2	2	5	WT		1
2	2	5	WT		1
2	1	6	WT	1
2	1	6	WT	1
2	1	6	WT	1
2	1	6	WT	1
2	1	6	WT		1
2	1	6	WT		1
2	1	6	WT		1
2	1	6	WT		1
2	1	6	WT		1
2	1	6	WT		1
2	1	6	WT		1
2	1	6	WT		1
2	1	6	WT		1
2	1	6	WT		1
2	1	6	WT		1
2	2	6	WT	1
2	2	6	WT	1
2	2	6	WT	1
2	2	6	WT	1
2	2	6	WT		1
2	2	6	WT		1
2	2	6	WT		1
2	2	6	WT		1
2	2	6	WT		1
2	2	6	WT		1
2	2	6	WT		1
2	2	6	WT		1
2	2	6	WT		1
2	2	6	WT		1
2	2	6	WT		1
2	2	6	WT		1
2	2	6	WT		1
2	1	7	WT	1
2	1	7	WT	1
2	1	7	WT	1
2	1	7	WT	1
2	1	7	WT	1
2	1	7	WT		1
2	1	7	WT		1
2	1	7	WT		1
2	1	7	WT		1
2	1	7	WT		1
2	1	7	WT		1
2	1	7	WT		1
2	1	7	WT		1
2	1	7	WT		1
2	2	7	WT	1
2	2	7	WT	1
2	2	7	WT	1
2	2	7	WT		1
2	2	7	WT		1
2	2	7	WT		1
2	2	7	WT		1
2	2	7	WT		1
2	2	7	WT		1
2	2	7	WT		1
2	2	7	WT		1
2	2	7	WT		1
2	2	7	WT		1
2	2	7	WT		1
2	1	8	WT	1
2	1	8	WT	1
2	1	8	WT	1
2	1	8	WT		1
2	1	8	WT		1
2	1	8	WT		1
2	1	8	WT		1
2	1	8	WT		1
2	1	8	WT		1
2	1	8	WT		1
2	1	8	WT		1
2	1	8	WT		1
2	2	8	WT	1
2	2	8	WT	1
2	2	8	WT		1
2	2	8	WT		1
2	2	8	WT		1
2	2	8	WT		1
2	2	8	WT		1
2	2	8	WT		1
2	2	8	WT		1
2	2	8	WT		1
2	2	8	WT		1
2	2	8	WT		1
2	1	9	WT	1
2	1	9	WT	1
2	1	9	WT		1
2	1	9	WT		1
2	1	9	WT		1
2	1	9	WT		1
2	2	9	WT	1
2	2	9	WT	1
2	2	9	WT	1
2	2	9	WT	1
2	2	9	WT		1
2	2	9	WT		1
2	2	9	WT		1
2	1	10	WT	1
2	1	10	WT	1
2	1	10	WT	1
2	1	10	WT	1
2	1	10	WT	1
2	1	10	WT	1
2	1	10	WT		1
2	1	10	WT		1
2	1	10	WT		1
2	1	10	WT		1
2	1	10	WT		1
2	1	10	WT		1
2	1	10	WT		1
2	1	10	WT		1
2	1	10	WT		1
2	2	10	WT	1
2	2	10	WT	1
2	2	10	WT	1
2	2	10	WT	1
2	2	10	WT		1
2	2	10	WT		1
2	2	10	WT		1
2	2	10	WT		1
2	2	10	WT		1
2	1	11	WT	1
2	1	11	WT	1
2	1	11	WT	1
2	1	11	WT	1
2	1	11	WT	1
2	1	11	WT	1
2	1	11	WT	1
2	1	11	WT	1
2	1	11	WT		1
2	1	11	WT		1
2	1	11	WT		1
2	1	11	WT		1
2	1	11	WT		1
2	1	11	WT		1
2	1	11	WT		1
2	1	11	WT		1
2	1	11	WT		1
2	1	11	WT		1
2	1	11	WT		1
2	2	11	WT	1
2	2	11	WT	1
2	2	11	WT	1
2	2	11	WT	1
2	2	11	WT		1
2	2	11	WT		1
2	2	11	WT		1
2	2	11	WT		1
2	2	11	WT		1
2	2	11	WT		1
2	2	11	WT		1
2	1	12	WT	1
2	1	12	WT	1
2	1	12	WT	1
2	1	12	WT	1
2	1	12	WT	1
2	1	12	WT		1
2	1	12	WT		1
2	2	12	WT	1
2	2	12	WT	1
2	2	12	WT	1
2	2	12	WT		1
2	2	12	WT		1
2	1	13	WT	1
2	1	13	WT	1
2	1	13	WT	1
2	1	13	WT	1
2	1	13	WT	1
2	1	13	WT	1
2	1	13	WT	1
2	1	13	WT	1
2	1	13	WT		1
2	2	13	WT	1
2	2	13	WT	1
2	2	13	WT	1
2	2	13	WT	1
2	2	13	WT	1
2	2	13	WT	1
2	2	13	WT	1
2	2	13	WT		1
2	2	13	WT		1
2	2	13	WT		1
2	1	14	WT	1
2	1	14	WT	1
2	1	14	WT	1
2	1	14	WT	1
2	1	14	WT	1
2	1	14	WT	1
2	1	14	WT	1
2	1	14	WT		1
2	1	14	WT		1
2	1	14	WT		1
2	1	14	WT		1
2	1	14	WT		1
2	1	14	WT		1
2	1	14	WT		1
2	1	14	WT		1
2	1	14	WT		1
2	1	14	WT		1
2	2	14	WT	1
2	2	14	WT	1
2	2	14	WT	1
2	2	14	WT	1
2	2	14	WT	1
2	2	14	WT	1
2	2	14	WT		1
2	2	14	WT		1
2	2	14	WT		1
2	2	14	WT		1
2	2	14	WT		1
2	2	14	WT		1
2	2	14	WT		1
2	2	14	WT		1
2	1	15	WT	1
2	1	15	WT	1
2	1	15	WT	1
2	1	15	WT	1
2	1	15	WT	1
2	1	15	WT		1
2	1	15	WT		1
2	1	15	WT		1
2	2	15	WT	1
2	2	15	WT	1
2	2	15	WT	1
2	2	15	WT		1
2	2	15	WT		1
2	1	16	WT	1
2	1	16	WT	1
2	1	16	WT	1
2	1	16	WT	1
2	1	16	WT	1
2	1	16	WT	1
2	1	16	WT		1
2	1	16	WT		1
2	1	16	WT		1
2	1	16	WT		1
2	1	16	WT		1
2	1	16	WT		1
2	1	16	WT		1
2	2	16	WT	1
2	2	16	WT	1
2	2	16	WT	1
2	2	16	WT	1
2	2	16	WT	1
2	2	16	WT		1
2	2	16	WT		1
2	2	16	WT		1
2	2	16	WT		1
2	1	17	WT	1
2	1	17	WT	1
2	1	17	WT	1
2	1	17	WT	1
2	1	17	WT	1
2	1	17	WT	1
2	1	17	WT	1
2	1	17	WT		1
2	1	17	WT		1
2	1	17	WT		1
2	1	17	WT		1
2	1	17	WT		1
2	1	17	WT		1
2	1	17	WT		1
2	1	17	WT		1
2	2	17	WT	1
2	2	17	WT	1
2	2	17	WT	1
2	2	17	WT	1
2	2	17	WT		1
2	2	17	WT		1
2	2	17	WT		1
2	2	17	WT		1
2	2	17	WT		1
2	2	17	WT		1
2	1	17	WT		0
2	1	17	WT		0
2	1	17	WT		0
2	1	17	WT		0
2	1	17	WT		0
2	1	17	WT		0
2	1	17	WT		0
2	1	17	WT		0
2	1	17	WT		0
2	1	17	WT	0
2	1	17	WT	0
2	2	17	WT	0
2	2	17	WT	0
2	2	17	WT	0
2	2	17	WT	0
2	2	17	WT	0
2	2	17	WT	0
2	2	17	WT	0

## Sheet: Sheet 3 Surveilance
Date	Village	Number of children screened	Number of RDT positive	Parasitaemia prevalence	Gametocyte carriers	Gametocytaemia prevalence	Highest gametocyte count/μL
2023-10-17	Wami mkoko	35	5	0.142857	3	0.0857143	4
2023-10-18	Wami mkoko	45	3	0.0666667	0	0	NA
2023-10-24	Wami mkoko	50	7	0.14	1	0.02	NA
2023-11-01	Wami mkoko	30	5	0.166667	0	0	NA
2023-11-03	Wami mkoko	46	4	0.0869565	0	0	NA
2023-11-06	Miono- Kipera	60	2	0.0333333	0	0	NA
2023-11-13	Wami mkoko	56	6	0.107143	2	0.0357143	3
2023-11-15	Miono- Kipera	82	10	0.121951	4	0.0487805	NA
2023-12-01	Wami mkoko	53	7	0.132075	0	0	NA
2023-12-04	Wami mkoko	57	9	0.157895	3	0.0526316	4
2024-01-29	Wami Mkoko	53	10	0.188679	1	0.0188679	6
2024-02-21	Wami Mkoko	41	15	0.365854	2	0.0487805	9
2024-02-26	Wami Mkoko	30	11	0.366667	1	0.0333333	4
2024-03-06	Wami Mkoko	50	11	0.22	2	0.04	7
2024-03-25	Wami Mkoko	41	11	0.268293	1	0.0243902	7
2024-04-17	Miono- Kikalo	89	12	0.134831	1	0.011236	5
2024-04-22	Wami Mkoko	30	10	0.333333	1	0.0333333	13
2024-04-30	Wami Mkoko	32	8	0.25	1	0.03125	17
2024-05-07	Wami Mkoko	27	8	0.296296	1	0.037037	24
2024-06-05	Wami Mkoko	36	10	0.277778	0	0	NA
2024-06-06	Wami Mkoko	46	13	0.282609	0	0	NA
2024-06-10	Wami Mkoko	60	12	0.2	2	0.0333333	8
2024-06-12	Wami Mkoko	39	12	0.307692	3	0.0769231	7
2024-06-20	Wami Mkoko	39	20	0.512821	1	0.025641	3
2024-06-24	Wami Mkoko	47	13	0.276596	0	0	NA
2024-06-25	Wami Mkoko	59	7	0.118644	1	0.0169492	5
2024-06-28	Kibindu	64	21	0.328125	1	0.015625	6
2024-07-02	Kibindu	138	42	0.304348	5	0.0362319	8
2024-07-03	Kibindu	109	41	0.376147	2	0.0183486	8
2024-07-16	Kibindu	49	9	0.183673	2	0.0408163	3
2024-07-17	Kibindu	92	39	0.423913	3	0.0326087	6
2024-07-18	Kibindu	90	32	0.355556	2	0.0222222	15
2024-09-18	Wami Mkoko	51	9	0.176471	2	0.0392157	10
2024-09-20	Wami Mkoko	40	12	0.3	2	0.05	28
2024-09-24	Wami Mkoko	37	8	0.216216	3	0.0810811	20
2024-11-15	Wami Mkoko	45	10	0.222222	3	0.0666667	4

## Sheet: Sheet 4 Oocyst size
Condition	Replicate	Gut_ID	Oocyst_ID	Area	Radius	Diameter	Genotype
MM-CP	1	1-61	1	3784.14	34.7151	69.4302	ND
MM-CP	1	1-61	2	4575.49	38.1728	76.3456	ND
MM-CP	1	1-61	3	3203.52	31.941	63.8821	ND
MM-CP	1	1-61	4	4678.69	38.6009	77.2018	ND
MM-CP	1	1-62	1	227.617	8.51408	17.0282	ND
MM-CP	1	1-62	2	342.873	10.4497	20.8993	ND
MM-CP	1	1-62	3	235.815	8.66604	17.3321	ND
MM-CP	1	1-62	4	247.871	8.88481	17.7696	ND
MM-CP	1	1-62	5	285.486	9.53515	19.0703	ND
MM-CP	1	1-62	6	400.259	11.2903	22.5806	ND
MM-CP	1	1-63	1	227.617	8.51408	17.0282	ND
MM-CP	1	1-63	2	269.09	9.25729	18.5146	ND
MM-CP	1	1-63	3	579.17	13.5812	27.1624	ND
MM-CP	1	1-63	4	389.168	11.1328	22.2656	ND
MM-CP	1	1-65	1	2086.17	25.7757	51.5513	ND
MM-CP	1	1-65	2	1035.85	18.1629	36.3257	ND
MM-CP	1	1-65	3	736.38	15.3139	30.6278	ND
MM-CP	1	1-65	4	1720.63	23.4088	46.8176	ND
MM-CP	1	1-65	5	1674.34	23.0917	46.1835	ND
MM-CP	1	1-65	6	770.137	15.661	31.322	ND
MM-CP	1	1-67	1	4658.92	38.5193	77.0385	ND
MM-CP	1	1-67	2	3165.42	31.7505	63.5011	ND
MM-CP	1	1-67	3	4911.13	39.5481	79.0963	ND
MM-CP	1	1-67	4	3599.44	33.8573	67.7146	ND
MM-CP	1	1-69	1	519.372	12.861	25.722	ND
MM-CP	1	1-69	2	529.5	12.9858	25.9716	ND
MM-CP	1	1-69	3	520.819	12.8789	25.7578	ND
MM-CP	1	1-69	4	439.803	11.8349	23.6698	ND
MM-CP	1	1-69	5	506.352	12.6988	25.3975	ND
MM-CP	1	1-69	6	345.284	10.4863	20.9727	ND
MM-CP	1	1-69	7	385.792	11.0844	22.1688	ND
MM-CP	1	1-69	8	345.284	10.4863	20.9727	ND
MM-CP	1	1-69	9	462.95	12.1423	24.2847	ND
MM-CP	1	1-69	10	260.41	9.10676	18.2135	ND
MM-CP	1	1-71	1	423.407	11.6122	23.2244	ND
MM-CP	1	1-71	2	297.06	9.72652	19.453	ND
MM-CP	1	1-71	3	283.557	9.50288	19.0058	ND
MM-CP	1	1-74	1	1023.8	18.0568	36.1137	ND
MM-CP	1	1-74	2	1209.46	19.6259	39.2519	ND
MM-CP	1	1-74	3	1210.42	19.6338	39.2675	ND
MM-CP	1	1-74	4	1234.53	19.8284	39.6567	ND
MM-CP	1	1-74	5	1830.58	24.1451	48.2903	ND
MM-CP	1	1-76	1	5015.3	39.9653	79.9307	ND
MM-CP	1	1-76	2	3598.47	33.8528	67.7056	ND
MM-CP	1	1-76	3	1830.58	24.1451	48.2903	ND
MM-CP	1	1-76	4	1755.35	23.6438	47.2876	ND
MM-CP	1	1-76	5	665.491	14.5582	29.1163	ND
MM-CP	1	1-76	6	966.409	17.5435	35.087	ND
MM-CP	1	1-78	1	350.106	10.5593	21.1186	ND
MM-CP	1	1-78	2	400.259	11.2903	22.5806	ND
MM-CP	1	1-78	3	362.644	10.7467	21.4934	ND
MM-CP	1	1-78	4	237.262	8.69259	17.3852	ND
MM-CP	1	1-78	5	191.932	7.81824	15.6365	ND
MM-CP	1	1-80	1	520.819	12.8789	25.7578	ND
MM-CP	1	1-80	2	320.69	10.106	20.2119	ND
MM-CP	1	1-80	3	385.792	11.0844	22.1688	ND
MM-CP	1	1-80	4	268.125	9.24068	18.4814	ND
MM-CP	1	1-80	5	341.426	10.4276	20.8552	ND
MM-CP	1	1-80	6	325.03	10.1741	20.3482	ND
MM-CP	1	1-80	7	307.669	9.89867	19.7973	ND
MM-CP	1	1-80	8	413.28	11.4725	22.945	ND
MM-CP	1	1-80	9	547.342	13.2028	26.4055	ND
MM-CP	1	1-80	10	235.815	8.66604	17.3321	ND
MM-CP	1	1-80	11	507.316	12.7108	25.4217	ND
MM-CP	1	1-80	12	308.634	9.91419	19.8284	ND
MM-CP	1	1-81	1	247.871	8.88481	17.7696	ND
MM-CP	1	1-81	2	346.248	10.501	21.0019	ND
MM-CP	1	1-81	3	278.252	9.41357	18.8271	ND
MM-CP	1	1-81	4	226.653	8.49603	16.9921	ND
MM-CP	1	1-83	1	362.644	10.7467	21.4934	ND
MM-CP	1	1-83	2	389.168	11.1328	22.2656	ND
MM-CP	1	1-83	3	331.781	10.2792	20.5585	ND
MM-CP	1	1-83	4	332.746	10.2942	20.5884	ND
MM-CP	1	1-83	5	320.69	10.106	20.2119	ND
MM-CP	1	1-83	6	377.112	10.959	21.918	ND
MM-CP	1	1-83	7	260.41	9.10676	18.2135	ND
MM-CP	1	1-83	8	183.251	7.63938	15.2788	ND
MM-CP	1	1-83	9	235.815	8.66604	17.3321	ND
MM-CP	1	1-84	1	247.871	8.88481	17.7696	ND
MM-CP	1	1-84	2	144.672	6.78777	13.5755	ND
MM-CP	1	1-84	3	132.134	6.48698	12.974	ND
MM-CP	1	1-84	4	132.134	6.48698	12.974	ND
MM-CP	1	1-84	5	122.971	6.25801	12.516	ND
MM-CP	1	1-84	6	185.18	7.67949	15.359	ND
MM-CP	1	1-85	1	3196.29	31.9049	63.8099	ND
MM-CP	1	1-85	2	3971.73	35.5652	71.1304	ND
MM-CP	1	1-85	3	2540.44	28.4439	56.8879	ND
MM-CP	1	1-85	4	2704.4	29.3475	58.695	ND
MM-CP	1	1-85	5	2849.07	30.1222	60.2444	ND
MM-CP	1	1-85	6	2642.68	29.0106	58.0212	ND
MM-CP	1	1-87	1	260.41	9.10676	18.2135	ND
MM-CP	1	1-87	2	207.363	8.12645	16.2529	ND
MM-CP	1	1-87	3	210.257	8.18296	16.3659	ND
MM-CP	1	1-87	4	217.972	8.33174	16.6635	ND
MM-CP	1	1-87	5	247.871	8.88481	17.7696	ND
MM-CP	1	1-87	6	235.815	8.66604	17.3321	ND
MM-CP	1	1-87	7	184.698	7.66949	15.339	ND
MM-CP	1	1-87	8	389.168	11.1328	22.2656	ND
MM-CP	1	1-87	9	244.978	8.83281	17.6656	ND
MM-CP	1	1-87	10	235.815	8.66604	17.3321	ND
MM-CP	1	1-87	11	203.023	8.04096	16.0819	ND
MM-CP	1	1-87	12	191.932	7.81824	15.6365	ND
MM-CP	1	1-87	13	227.617	8.51408	17.0282	ND
MM-CP	1	1-89	1	322.136	10.1287	20.2575	ND
MM-CP	1	1-89	2	85.356	5.21377	10.4275	ND
MM-CP	1	1-89	3	108.504	5.87839	11.7568	ND
MM-CP	1	1-89	4	278.252	9.41357	18.8271	ND
MM-CP	1	1-89	5	66.067	4.58699	9.17397	ND
MM-CP	1	1-89	6	462.95	12.1423	24.2847	ND
MM-CP	1	1-89	7	191.932	7.81824	15.6365	ND
MM-CP	1	1-89	8	297.06	9.72652	19.453	ND
MM-CP	1	1-89	9	307.669	9.89867	19.7973	ND
MM-CP	1	1-89	10	414.726	11.4925	22.9851	ND
MM-CP	1	1-89	11	277.77	9.40541	18.8108	ND
MM-CP	1	1-89	12	260.41	9.10676	18.2135	ND
MM-CP	1	1-89	13	185.18	7.67949	15.359	ND
MM-CP	1	1-89	14	203.023	8.04096	16.0819	ND
MM-CP	1	1-89	15	247.871	8.88481	17.7696	ND
MM-CP	1	1-91	1	2641.71	29.0053	58.0107	ND
MM-CP	1	1-91	2	1556.19	22.2621	44.5242	ND
MM-CP	1	1-91	3	1802.13	23.9568	47.9136	ND
MM-CP	1	1-92	1	341.426	10.4276	20.8552	ND
MM-CP	1	1-92	2	237.262	8.69259	17.3852	ND
MM-CP	1	1-92	3	247.871	8.88481	17.7696	ND
MM-CP	1	1-92	4	244.978	8.83281	17.6656	ND
MM-CP	1	1-93	1	745.543	15.4089	30.8178	ND
MM-CP	1	1-93	2	851.636	16.4688	32.9376	ND
MM-CP	1	1-93	3	923.007	17.145	34.29	ND
MM-CP	1	1-93	4	966.409	17.5435	35.087	ND
MM-CP	1	1-93	5	1113.01	18.8272	37.6543	ND
MM-CP	1	1-93	6	1064.79	18.4148	36.8295	ND
MM-CP	1	1-93	7	1350.27	20.737	41.474	ND
MM-CP	1	1-93	8	1099.03	18.7085	37.417	ND
MM-CP	1	1-93	9	819.808	16.1581	32.3163	ND
MM-CP	1	1-93	10	945.19	17.3498	34.6996	ND
MM-CP	1	1-93	11	889.251	16.8286	33.6572	ND
MM-CP	1	1-93	12	801.965	15.9813	31.9627	ND
MM-CP	1	1-93	13	462.95	12.1423	24.2847	ND
MM-CP	1	1-94	1	523.23	12.9087	25.8173	ND
MM-CP	1	1-94	2	780.264	15.7636	31.5272	ND
MM-CP	1	1-94	3	350.106	10.5593	21.1186	ND
MM-CP	1	1-94	4	376.147	10.945	21.8899	ND
MM-CP	1	1-94	5	294.649	9.68696	19.3739	ND
MM-CP	1	1-94	6	260.41	9.10676	18.2135	ND
MM-CP	1	1-97	1	389.168	11.1328	22.2656	ND
MM-CP	1	1-97	2	461.504	12.1234	24.2467	ND
MM-CP	1	1-97	3	376.147	10.945	21.8899	ND
MM-CP	1	1-97	4	520.819	12.8789	25.7578	ND
MM-CP	1	1-97	5	400.259	11.2903	22.5806	ND
MM-CP	1	1-97	6	235.815	8.66604	17.3321	ND
MM-CP	1	1-97	7	285.486	9.53515	19.0703	ND
MM-CP	1	1-97	8	308.634	9.91419	19.8284	ND
MM-CP	1	1-97	9	244.978	8.83281	17.6656	ND
MM-CP	1	1-99	1	377.112	10.959	21.918	ND
MM-CP	1	1-99	2	247.871	8.88481	17.7696	ND
MM-CP	1	1-99	3	307.669	9.89867	19.7973	ND
MM-CP	1	1-99	4	307.669	9.89867	19.7973	ND
MM-CP	1	1-99	5	447.519	11.9383	23.8765	ND
MM-CP	1	1-99	6	376.147	10.945	21.8899	ND
MM-CP	1	1-99	7	294.649	9.68696	19.3739	ND
MM-CP	1	1-99	8	295.131	9.69488	19.3898	ND
MM-CP	1	1-99	9	425.336	11.6386	23.2772	ND
MM-CP	1	1-99	10	268.125	9.24068	18.4814	ND
MM-CP	1	1-99	11	235.815	8.66604	17.3321	ND
MM-CP	1	1-99	12	247.871	8.88481	17.7696	ND
MM-CP	1	1-99	13	209.292	8.16416	16.3283	ND
MM-CP	1	1-99	14	331.781	10.2792	20.5585	ND
MM-CP	1	1-99	15	426.3	11.6518	23.3036	ND
MM-CP	1	1-99	16	278.252	9.41357	18.8271	ND
MM-CP	1	1-99	17	461.504	12.1234	24.2467	ND
MM-CP	1	1-99	18	318.761	10.0755	20.1511	ND
MM-CP	1	1-99	19	327.923	10.2193	20.4386	ND
MM-CP	1	1-99	20	294.649	9.68696	19.3739	ND
MM-CP	1	1-99	21	362.644	10.7467	21.4934	ND
MM-CP	1	1-99	22	447.519	11.9383	23.8765	ND
MM-CP	1	1-99	23	209.292	8.16416	16.3283	ND
MM-CP	1	1-99	41	389.168	11.1328	22.2656	ND
MM-CP	1	1-100	1	1591.39	22.5125	45.025	ND
MM-CP	1	1-100	2	1697.97	23.2541	46.5082	ND
MM-CP	1	1-100	3	2131.98	26.0572	52.1143	ND
MM-CP	1	1-100	4	1142.43	19.0743	38.1487	ND
MM-CP	1	1-100	5	1541.24	22.1549	44.3098	ND
MM-CP	1	1-100	6	461.504	12.1234	24.2467	ND
MM-CP	1	1-100	7	767.726	15.6365	31.2729	ND
MM-CP	1	1-100	8	1063.34	18.4023	36.8045	ND
MM-CP	1	1-100	9	1523.88	22.0298	44.0596	ND
MM-CP	1	1-100	10	1026.21	18.0781	36.1562	ND
MM-CP	1	1-100	11	1068.64	18.4481	36.8962	ND
MM-CP	1	1-100	12	905.164	16.9785	33.957	ND
MM-CP	1	1-100	13	1275.04	20.151	40.3021	ND
MM-CP	1	1-100	14	1084.08	18.5808	37.1617	ND
MM-CP	1	1-100	15	2866.92	30.2164	60.4328	ND
MM-CP	1	1-100	16	1476.62	21.6855	43.371	ND
MM-CP	1	1-100	17	2293.53	27.0264	54.0527	ND
MM-CP	1	1-100	18	1413.93	21.2202	42.4403	ND
MM-CP	1	1-100	19	839.098	16.3471	32.6943	ND
MM-CP	1	1-100	20	1591.39	22.5125	45.025	ND
MM-CP	1	1-100	21	1531.59	22.0855	44.171	ND
MM-CP	1	1-100	22	1407.18	21.1694	42.3389	ND
MM-CP	1	1-100	23	1827.69	24.1261	48.2521	ND
MM-CP	1	1-100	24	840.062	16.3565	32.713	ND
MM-CP	1	1-100	25	1002.1	17.8644	35.7289	ND
MM-CP	1	1-100	26	1340.63	20.6628	41.3256	ND
MM-CP	1	1-100	27	1802.13	23.9568	47.9136	ND
MM-CP	1	1-100	28	1575.96	22.4031	44.8062	ND
MM-CP	1	1-100	29	1055.14	18.3312	36.6624	ND
MM-CP	1	1-100	30	1625.15	22.75	45.5	ND
MM-CP	1	1-100	31	1419.71	21.2635	42.5271	ND
MM-CP	1	1-100	32	1775.61	23.7798	47.5597	ND
MM-CP	1	1-100	33	1575.96	22.4031	44.8062	ND
MM-CP	1	1-100	34	1830.58	24.1451	48.2903	ND
MM-CP	1	1-100	35	1207.53	19.6103	39.2206	ND
MM-CP	1	1-100	36	2481.12	28.1099	56.2198	ND
MM-CP	1	1-100	37	1645.4	22.8913	45.7827	ND
MM-CP	1	1-100	38	507.316	12.7108	25.4217	ND
MM-CP	1	1-100	39	952.906	17.4205	34.841	ND
MM-CP	1	1-100	40	985.699	17.7177	35.4354	ND
MM-CP	1	1-101	1	2234.22	26.6746	53.3492	Heterozygote
MM-CP	1	1-101	2	1275.04	20.151	40.3021	Heterozygote
MM-CP	1	1-101	3	1857.11	24.3194	48.6389	Heterozygote
MM-CP	1	1-101	4	3868.05	35.0979	70.1958	Heterozygote
MM-CP	1	1-101	5	3423.9	33.0214	66.0429	Heterozygote
MM-CP	1	1-101	6	2395.77	27.6222	55.2443	Heterozygote
MM-CP	1	1-101	7	1720.63	23.4088	46.8176	Heterozygote
MM-CP	1	1-101	8	462.95	12.1423	24.2847	Heterozygote
MM-CP	1	1-101	9	1426.95	21.3176	42.6353	Heterozygote
MM-CP	1	1-101	10	2488.36	28.1509	56.3017	Heterozygote
MM-CP	1	1-101	11	3743.15	34.5266	69.0532	Heterozygote
MM-CP	1	1-101	12	1830.58	24.1451	48.2903	Heterozygote
MM-CP	1	1-101	13	1645.4	22.8913	45.7827	Heterozygote
WT	1	1-102	1	5092	40.2698	80.5396	ND
WT	1	1-102	2	3491.44	33.3455	66.691	ND
WT	1	1-102	3	4584.68	38.2111	76.4222	ND
WT	1	1-103	1	3060.79	31.2214	62.4428	ND
WT	1	1-103	2	1548.96	22.2104	44.4207	ND
WT	1	1-103	3	3489.03	33.334	66.668	ND
WT	1	1-103	4	2426.16	27.7968	55.5936	ND
WT	1	1-103	5	1588.99	22.4955	44.991	ND
WT	1	1-104	1	2364.92	27.4437	54.8875	ND
WT	1	1-104	2	3418.62	32.9959	65.9919	ND
WT	1	1-105	1	1624.19	22.7433	45.4867	ND
WT	1	1-106	1	2069.78	25.6743	51.3485	ND
WT	1	1-106	2	1797.8	23.928	47.8559	ND
WT	1	1-106	3	1802.14	23.9568	47.9137	ND
WT	1	1-106	4	2158.52	26.2188	52.4376	ND
WT	1	1-106	5	3273.46	32.2878	64.5757	ND
WT	1	1-106	6	2237.61	26.6948	53.3896	ND
WT	1	1-106	7	2927.7	30.535	61.07	ND
WT	1	1-106	8	2249.66	26.7666	53.5333	ND
WT	1	1-107	1	1444.32	21.447	42.894	ND
WT	1	1-107	2	1729.32	23.4678	46.9357	ND
WT	1	1-108	1	4249.52	36.7879	73.5758	ND
WT	1	1-108	2	5356.75	41.3034	82.6068	ND
WT	1	1-108	3	5224.62	40.7908	81.5816	ND
WT	1	1-108	4	5317.21	41.1507	82.3013	ND
WT	1	1-108	5	4672.45	38.5751	77.1503	ND
WT	1	1-108	6	3678.55	34.2273	68.4547	ND
WT	1	1-108	7	1952.12	24.9338	49.8676	ND
WT	1	1-108	8	3826.11	34.9071	69.8142	ND
WT	1	1-112	1	4581.31	38.197	76.3941	ND
WT	1	1-112	2	3905.2	35.266	70.5321	ND
WT	1	1-112	3	3678.55	34.2273	68.4547	ND
WT	1	1-112	4	4100.51	36.1372	72.2743	ND
WT	1	1-112	5	3641.41	34.0542	68.1083	ND
WT	1	1-113	1	4672.45	38.5751	77.1503	ND
WT	1	1-113	2	5092.48	40.2717	80.5434	ND
WT	1	1-113	3	3186.66	31.8569	63.7137	ND
WT	1	1-113	4	4291.96	36.9711	73.9423	ND
WT	1	1-113	5	3577.28	33.7529	67.5058	ND
WT	1	1-115	1	4498.84	37.8517	75.7034	ND
WT	1	1-115	2	4756.36	38.92	77.8399	ND
WT	1	1-115	3	3667.94	34.178	68.3559	ND
WT	1	1-115	4	3223.31	32.0395	64.0791	ND
WT	1	1-115	5	2183.59	26.3707	52.7413	ND
WT	1	1-115	6	2903.1	30.4065	60.813	ND
WT	1	1-115	7	2607.97	28.8195	57.639	ND
WT	1	1-116	1	5971.13	43.6077	87.2154	ND
WT	1	1-116	2	2697.66	29.3109	58.6218	ND
WT	1	1-116	3	5536.63	41.9912	83.9823	ND
WT	1	1-117	1	3971.75	35.5653	71.1305	ND
WT	1	1-117	2	3128.79	31.5663	63.1326	ND
WT	1	1-117	3	3778.37	34.6887	69.3773	ND
WT	1	1-117	4	1938.62	24.8474	49.6948	ND
WT	1	1-117	5	5594.98	42.2119	84.4237	ND
WT	1	1-117	6	4502.22	37.8659	75.7318	ND
WT	1	1-117	7	3215.59	32.0012	64.0023	ND
WT	1	1-120	1	2426.16	27.7968	55.5936	ND
WT	1	1-120	2	3489.03	33.334	66.668	ND
WT	1	1-124	1	3748.95	34.5534	69.1067	ND
WT	1	1-124	2	2118.49	25.9746	51.9492	ND
WT	1	1-124	3	2379.87	27.5303	55.0607	ND
WT	1	1-124	4	2540.45	28.444	56.888	ND
WT	1	1-125	1	5525.05	41.9472	83.8945	ND
WT	1	1-125	2	3270.09	32.2712	64.5424	ND
WT	1	1-125	3	4053.73	35.9304	71.8609	ND
WT	1	1-125	4	5051.01	40.1074	80.2148	ND
WT	1	1-125	5	3380.52	32.8116	65.6231	ND
WT	1	1-125	6	3784.16	34.7152	69.4304	ND
WT	1	1-125	7	2831.73	30.0304	60.0608	ND
WT	1	1-125	8	1541.25	22.155	44.31	ND
WT	1	1-125	9	3277.8	32.3092	64.6185	ND
WT	1	1-125	10	2863.07	30.1961	60.3923	ND
WT	1	1-125	11	3037.16	31.1006	62.2013	ND
WT	1	1-125	12	5132.99	40.4315	80.8631	ND
WT	1	1-127	1	2364.92	27.4437	54.8875	ND
WT	1	1-127	2	5825.01	43.0708	86.1417	ND
WT	1	1-127	3	3940.89	35.4268	70.8536	ND
WT	1	1-128	1	2365.4	27.4465	54.8931	ND
WT	1	1-128	2	3242.6	32.1353	64.2705	ND
WT	1	1-128	3	2075.57	25.7101	51.4202	ND
WT	1	1-128	4	1556.68	22.2656	44.5312	ND
WT	1	1-128	5	2636.9	28.9789	57.9578	ND
WT	1	1-128	6	3311.08	32.4728	64.9456	ND
WT	1	1-128	7	1957.42	24.9676	49.9353	ND
WT	1	1-128	8	2305.12	27.0946	54.1891	ND
WT	1	1-128	9	3386.31	32.8396	65.6793	ND
WT	1	1-128	10	2892.49	30.3509	60.7017	ND
WT	1	1-128	11	2455.58	27.9648	55.9297	ND
WT	1	1-131	1	2245.32	26.7408	53.4816	ND
WT	1	1-131	2	1625.16	22.7501	45.5002	ND
WT	1	1-133	1	4793.49	39.0716	78.1432	ND
WT	1	1-133	2	4708.62	38.7241	77.4483	ND
WT	1	1-133	3	5817.77	43.0441	86.0882	ND
WT	1	1-133	4	5086.69	40.2488	80.4976	ND
WT	1	1-133	5	2765.18	29.6754	59.3508	ND
WT	2	2-1909	1	1446.71	21.4647	42.9295	ND
WT	2	2-1910	1	2318.34	27.1721	54.3442	ND
WT	2	2-1910	2	1504.87	21.892	43.7839	ND
WT	2	2-1910	3	3957.15	35.4998	70.9997	ND
WT	2	2-1910	5	3644.62	34.0692	68.1383	ND
WT	2	2-1912	1	4568.68	38.1444	76.2887	ND
WT	2	2-1912	2	2667.32	29.1456	58.2911	ND
WT	2	2-1912	3	3124.43	31.5443	63.0885	ND
WT	2	2-1918	1	2783.64	29.7743	59.5486	ND
WT	2	2-1919	1	2531.74	28.3952	56.7904	ND
WT	2	2-1919	2	2243.79	26.7317	53.4634	ND
WT	2	2-1919	3	2750.05	29.5941	59.1883	ND
WT	2	2-1920	1	933.478	17.242	34.484	ND
WT	2	2-1920	2	1010.48	17.9391	35.8781	ND
WT	2	2-1920	3	1100.19	18.7184	37.4368	ND
WT	2	2-1933	1	6480	45.4279	90.8558	ND
WT	2	2-1933	3	6124	44.1624	88.3248	ND
WT	2	2-1937	1	5929	43.4536	86.9072	ND
WT	2	2-1937	2	6213	44.4822	88.9643	ND
WT	2	2-1939	3	4468	37.7217	75.4435	ND
WT	2	2-1939	4	5660	42.4564	84.9128	ND
WT	2	2-1939	5	7776	49.7638	99.5275	ND
WT	2	2-1939	6	4838	39.2526	78.5051	ND
WT	2	2-1939	8	6668	46.0822	92.1644	ND
WT	2	2-1939	9	7112	47.5917	95.1834	ND
WT	2	2-1939	10	5268	40.9598	81.9196	ND
WT	2	2-1939	11	7564	49.0807	98.1614	ND
WT	2	2-1939	12	4714	38.7463	77.4926	ND
WT	2	2-1940	1	3069	31.2632	62.5264	ND
WT	2	2-1940	2	4209	36.6121	73.2242	ND
WT	2	2-1940	3	3491	33.3434	66.6868	ND
WT	2	2-1940	4	5377	41.3814	82.7628	ND
WT	2	2-1940	6	5358	41.3082	82.6164	ND
WT	2	2-1940	7	7209	47.9151	95.8303	ND
WT	2	2-1941	3	4368	37.2972	74.5944	ND
WT	2	2-1941	7	4824	39.1957	78.3915	ND
WT	2	2-1941	9	6369	45.0371	90.0743	ND
WT	2	2-1944	2	6796	46.5224	93.0447	ND
WT	2	2-1946	1	3160	31.7233	63.4467	ND
WT	2	2-1947	2	2514	28.2955	56.5911	ND
WT	2	2-1947	3	2334	27.2638	54.5275	ND
WT	2	2-1947	4	2780	29.7548	59.5097	ND
WT	2	2-1947	5	2594	28.7422	57.4844	ND
WT	2	2-1947	6	2602	28.7865	57.573	ND
WT	2	2-1947	7	2123	26.0022	52.0044	ND
WT	2	2-1947	8	2128	26.0328	52.0656	ND
WT	2	2-1947	9	2328	27.2287	54.4574	ND
WT	2	2-1948	1	7188	47.8453	95.6906	ND
WT	2	2-1949	2	4844	39.2769	78.5538	ND
WT	2	2-1949	3	7551	49.0385	98.0771	ND
WT	2	2-1949	5	6636	45.9715	91.9429	ND
WT	2	2-1949	6	4106	36.1614	72.3227	ND
WT	2	2-1949	7	7570	49.1002	98.2004	ND
WT	2	2-1949	8	4779	39.0125	78.025	ND
WT	2	2-1949	9	2372	27.4848	54.9696	ND
WT	2	2-1949	11	6426	45.2382	90.4764	ND
WT	2	2-1950	1	3011	30.9664	61.9328	ND
WT	2	2-1950	2	4888	39.4549	78.9098	ND
WT	2	2-1950	6	3851	35.0205	70.0409	ND
WT	2	2-1950	8	7482	48.814	97.6279	ND
WT	2	2-1950	9	7160	47.752	95.504	ND
WT	2	2-1950	12	4838	39.2526	78.5051	ND
WT	2	2-1950	13	7543	49.0125	98.0251	ND
WT	2	2-1950	16	3274	32.2905	64.581	ND
WT	2	2-1950	19	4779	39.0125	78.025	ND
WT	2	2-1951	1	1664	23.0203	46.0407	ND
WT	2	2-1951	2	2004	25.2629	50.5259	ND
WT	2	2-1951	3	1597	22.5521	45.1043	ND
WT	2	2-1951	4	2644	29.0179	58.0358	ND
WT	2	2-1951	5	1885	24.5014	49.0028	ND
WT	2	2-1951	6	1778	23.7958	47.5917	ND
WT	2	2-1951	7	1744	23.5672	47.1344	ND
WT	2	2-1951	8	2208	26.5176	53.0353	ND
WT	2	2-1951	9	1737	23.5199	47.0398	ND
WT	2	2-1953	1	4759	38.9308	77.8615	ND
WT	2	2-1953	2	5882	43.281	86.5621	ND
WT	2	2-1953	3	4421	37.5228	75.0456	ND
WT	2	2-1953	4	4532	37.9909	75.9819	ND
WT	2	2-1957	2	7540	49.0028	98.0056	ND
WT	2	2-1957	4	7016	47.2694	94.5388	ND
WT	2	2-1957	5	7628	49.2879	98.5758	ND
WT	2	2-1959	1	3902	35.2516	70.5032	ND
WT	2	2-1959	2	2372	27.4848	54.9696	ND
WT	2	2-1959	3	1490	21.7835	43.5671	ND
WT	2	2-1959	4	2216	26.5656	53.1313	ND
WT	2	2-1959	5	3811	34.8381	69.6762	ND
WT	2	2-1959	6	1100	18.7168	37.4336	ND
WT	2	2-1959	7	4723	38.7832	77.5665	ND
WT	2	2-1959	8	1286	20.2374	40.4749	ND
WT	2	2-1959	9	4836	39.2445	78.4889	ND
WT	2	2-1959	10	3220	32.0231	64.0462	ND
WT	2	2-1959	11	4368	37.2972	74.5944	ND
WT	2	2-1959	12	2452	27.9444	55.8889	ND
WT	2	2-1959	13	4718	38.7627	77.5254	ND
WT	2	2-1959	14	2328	27.2287	54.4574	ND
WT	2	2-1959	15	4354	37.2374	74.4748	ND
WT	2	2-1959	16	5848	43.1558	86.3115	ND
WT	2	2-1959	17	6898	46.8702	93.7404	ND
WT	2	2-1959	18	4220	36.6599	73.3198	ND
WT	2	2-1959	19	4104	36.1525	72.3051	ND
WT	2	2-1961	1	3472	33.2526	66.5051	ND
WT	2	2-1961	2	3684	34.2527	68.5054	ND
WT	2	2-1961	3	2960	30.703	61.406	ND
WT	2	2-1961	4	2338	27.2871	54.5742	ND
WT	2	2-1961	5	3635	34.0242	68.0483	ND
WT	2	2-1961	6	3313	32.4822	64.9645	ND
WT	2	2-1964	7	6472	45.3999	90.7997	ND
WT	2	2-1966	2	5272	40.9754	81.9507	ND
WT	2	2-1966	3	6586	45.798	91.5959	ND
WT	2	2-1966	4	4776	39.0002	78.0005	ND
WT	2	2-1966	5	6714	46.2409	92.4817	ND
WT	2	2-1966	6	5020	39.9841	79.9681	ND
WT	2	2-1966	7	1804	23.9692	47.9384	ND
WT	2	2-1966	8	5275	40.987	81.9741	ND
WT	2	2-1966	9	4354	37.2374	74.4748	ND
WT	2	2-1966	10	7084	47.4979	94.9958	ND
WT	2	2-1969	1	941.67	17.3175	34.6349	ND
WT	2	2-1969	2	755.302	15.5094	31.0188	ND
WT	2	2-1969	3	4471.19	37.7352	75.4704	ND
WT	2	2-1969	4	4493.31	37.8284	75.6569	ND
WT	2	2-1969	5	2157.77	26.2143	52.4286	ND
WT	2	2-1969	6	2159.41	26.2242	52.4485	ND
WT	2	2-1969	7	3375.92	32.7892	65.5785	ND
WT	2	2-1969	8	2911.44	30.4501	60.9002	ND
WT	2	2-1969	9	1180.47	19.3893	38.7786	ND
WT	2	2-1969	10	1833.37	24.1635	48.327	ND
WT	2	2-1969	11	2398.62	27.6386	55.2772	ND
WT	2	2-1969	12	2084.86	25.7676	51.5352	ND
WT	2	2-1970	1	4325.38	37.1148	74.2296	ND
WT	2	2-1970	2	2033.25	25.4467	50.8933	ND
WT	2	2-1970	3	3611.03	33.9118	67.8236	ND
WT	2	2-1970	4	2084.86	25.7676	51.5352	ND
WT	2	2-1970	5	4904.55	39.5216	79.0432	ND
WT	2	2-1970	6	2107.39	25.9064	51.8129	ND
WT	2	2-1970	7	3409.51	32.952	65.9039	ND
WT	2	2-1970	8	2505.93	28.2501	56.5002	ND
WT	2	2-1970	9	2719.74	29.4306	58.8612	ND
WT	2	2-1970	10	3056.43	31.1991	62.3983	ND
WT	2	2-1970	11	2435.07	27.8478	55.6956	ND
WT	2	2-1970	12	3285.4	32.3467	64.6933	ND
WT	2	2-1970	13	3513.55	33.4509	66.9019	ND
WT	2	2-1970	14	2486.68	28.1414	56.2827	ND
WT	2	2-1973	1	2340.05	27.299	54.5981	ND
WT	2	2-1973	2	1258.29	20.0182	40.0365	ND
WT	2	2-1973	3	2164.33	26.2541	52.5081	ND
WT	2	2-1973	5	2002.12	25.2511	50.5023	ND
WT	2	2-1973	6	1625.29	22.751	45.5021	ND
WT	2	2-1973	7	1295.97	20.3158	40.6315	ND
WT	2	2-1973	8	1902.59	24.6155	49.2309	ND
WT	2	2-1975	1	2156.13	26.2043	52.4087	ND
WT	2	2-1975	2	952.73	17.4189	34.8377	ND
WT	2	2-1975	3	2349.47	27.3539	54.7079	ND
WT	2	2-1975	4	1598.26	22.561	45.122	ND
WT	2	2-1975	5	1315.63	20.4693	40.9386	ND
WT	2	2-1975	6	2349.47	27.3539	54.7079	ND
WT	2	2-1975	7	1341.03	20.6659	41.3318	ND
WT	2	2-1975	8	2938.47	30.5912	61.1823	ND
WT	2	2-1975	9	3151.05	31.6784	63.3568	ND
WT	2	2-1975	10	1442.2	21.4313	42.8626	ND
WT	2	2-1975	11	1932.49	24.8081	49.6163	ND
WT	2	2-1976	1	1944.37	24.8843	49.7685	ND
WT	2	2-1976	2	903.168	16.9598	33.9195	ND
WT	2	2-1976	3	1233.31	19.8185	39.637	ND
WT	2	2-1976	4	1321.78	20.517	41.0341	ND
WT	2	2-1976	5	1739.98	23.5401	47.0801	ND
WT	2	2-1976	6	1854.67	24.3035	48.607	ND
WT	2	2-1976	7	1830.91	24.1473	48.2946	ND
WT	2	2-1976	8	1818.62	24.0662	48.1323	ND
WT	2	2-1976	9	1348.81	20.7258	41.4516	ND
WT	2	2-1976	10	1027.28	18.0875	36.175	ND
WT	2	2-1976	11	2210.61	26.5333	53.0666	ND
WT	2	2-1976	12	2853.68	30.1466	60.2932	ND
WT	2	2-1976	13	2695.99	29.3018	58.6036	ND
WT	2	2-1976	14	1200.95	19.5568	39.1135	ND
WT	2	2-1976	15	1885.8	24.5066	49.0132	ND
WT	2	2-1978	1	6219.37	44.5049	89.0099	ND
WT	2	2-1978	2	5473.89	41.7526	83.5052	ND
WT	2	2-1978	3	5229.77	40.8109	81.6219	ND
WT	2	2-1978	4	7241.32	48.0224	96.0448	ND
WT	2	2-1978	5	4666.16	38.5492	77.0984	ND
WT	2	2-1978	6	1646.59	22.8996	45.7992	ND
WT	2	2-1978	7	5869.16	43.2338	86.4675	ND
WT	2	2-1978	8	3666.74	34.1724	68.3448	ND
WT	2	2-1978	9	4324.97	37.113	74.2261	ND
WT	2	2-1978	10	5862.6	43.2096	86.4192	ND
WT	2	2-1978	11	4424.5	37.5377	75.0753	ND
WT	2	2-1978	12	6223.05	44.5181	89.0363	ND
WT	2	2-1978	13	4281.96	36.9281	73.8561	ND
WT	2	2-1978	14	4531.81	37.9902	75.9803	ND
WT	2	2-1978	15	6846.46	46.6948	93.3896	ND
WT	2	2-1978	16	4240.18	36.7475	73.4949	ND
WT	2	2-1982	1	2008.68	25.2924	50.5848	ND
WT	2	2-1982	2	5650.84	42.4221	84.8441	ND
WT	2	2-1982	3	3057.25	31.2033	62.4067	ND
WT	2	2-1986	1	2139.75	26.1046	52.2092	ND
WT	2	2-1986	2	3079.37	31.316	62.632	ND
WT	2	2-1986	3	3109.68	31.4697	62.9395	ND
WT	2	2-1986	4	3787.98	34.7327	69.4655	ND
WT	2	2-1987	1	3424.26	33.0231	66.0463	ND
WT	2	2-1987	2	3052.34	31.1782	62.3565	ND
WT	2	2-1987	3	2682.88	29.2305	58.4609	ND
WT	2	2-1987	4	2598.91	28.7694	57.5388	ND
WT	2	2-1987	5	2783.64	29.7743	59.5486	ND
WT	2	2-1987	6	3031.04	31.0693	62.1385	ND
WT	2	2-1987	7	2539.93	28.4411	56.8822	ND
WT	2	2-1987	8	2086.5	25.7777	51.5554	ND
WT	2	2-1987	9	2995.41	30.8861	61.7722	ND
WT	2	2-1987	10	1881.7	24.48	48.9599	ND
WT	2	2-1995	1	2963.46	30.7209	61.4419	ND
WT	2	2-1995	2	4709.17	38.7264	77.4528	ND
WT	2	2-1995	3	5653.3	42.4313	84.8626	ND
WT	2	2-1995	4	6334.87	44.9163	89.8326	ND
WT	2	2-1995	5	4898.82	39.4985	78.997	ND
WT	2	2-1995	6	2217.16	26.5726	53.1452	ND
WT	2	2-1997	1	3552.05	33.6337	67.2674	ND
WT	2	2-1997	2	1832.55	24.1581	48.3162	ND
WT	2	2-1997	3	2697.63	29.3107	58.6214	ND
WT	2	2-1997	4	2491.6	28.1692	56.3383	ND
WT	2	2-1997	5	1984.1	25.1372	50.2744	ND
WT	2	2-1997	6	2579.66	28.6627	57.3253	ND
WT	2	2-1997	7	2796.75	29.8443	59.6887	ND
WT	2	2-1997	8	3244.85	32.1464	64.2928	ND
WT	2	2-1997	9	3759.72	34.6029	69.2059	ND
WT	2	2-1997	10	1703.94	23.295	46.5899	ND
WT	2	2-1997	11	4444.98	37.6244	75.2489	ND
WT	2	2-1997	12	6615.86	45.9016	91.8033	ND
WT	2	2-1997	13	3121.97	31.5319	63.0637	ND
WT	2	2-1997	14	1808.79	24.001	48.002	ND
WT	2	2-1997	15	3891.2	35.2028	70.4056	ND
WT	2	2-1997	16	3185.05	31.8488	63.6976	ND
MM-CP	2	2-1999	1	983.04	17.6938	35.3876	ND
MM-CP	2	2-1999	2	772.096	15.6809	31.3618	ND
MM-CP	2	2-1999	3	463.667	12.1517	24.3035	ND
MM-CP	2	2-1999	4	748.749	15.442	30.884	ND
MM-CP	2	2-1999	5	537.395	13.0822	26.1645	ND
MM-CP	2	2-1999	6	756.122	15.5178	31.0357	ND
MM-CP	2	2-1999	7	565.248	13.417	26.834	ND
MM-CP	2	2-1999	8	530.022	12.9922	25.9844	ND
MM-CP	2	2-1999	9	992.051	17.7747	35.5494	ND
MM-CP	2	2-1999	10	984.678	17.7085	35.417	ND
MM-CP	2	2-1999	11	716.8	15.1089	30.2179	ND
MM-CP	2	2-2001	1	391.578	11.1672	22.3344	ND
MM-CP	2	2-2001	2	502.17	12.6462	25.2924	ND
MM-CP	2	2-2001	3	339.968	10.4053	20.8106	ND
MM-CP	2	2-2001	4	219.136	8.35395	16.7079	ND
MM-CP	2	2-2001	5	404.685	11.3526	22.7051	ND
MM-CP	2	2-2001	6	393.216	11.1905	22.3811	ND
MM-CP	2	2-2001	7	340.787	10.4178	20.8356	ND
MM-CP	2	2-2001	8	262.144	9.13703	18.2741	ND
MM-CP	2	2-2001	9	210.534	8.18835	16.3767	ND
MM-CP	2	2-2001	10	281.805	9.47348	18.947	ND
MM-CP	2	2-2001	11	278.528	9.41824	18.8365	ND
MM-CP	2	2-2001	12	228.557	8.53164	17.0633	ND
MM-CP	2	2-2001	13	282.624	9.48724	18.9745	ND
MM-CP	2	2-2002	1	5222	40.7806	81.5612	Heterozygote
MM-CP	2	2-2002	2	7468	48.7683	97.5365	Heterozygote
MM-CP	2	2-2002	3	9922	56.2127	112.425	Heterozygote
MM-CP	2	2-2002	4	4670	38.565	77.13	Heterozygote
MM-CP	2	2-2002	5	8761	52.8217	105.643	Heterozygote
MM-CP	2	2-2002	6	4237	36.7337	73.4674	Heterozygote
MM-CP	2	2-2002	7	6074	43.9818	87.9635	Heterozygote
MM-CP	2	2-2004	1	616	14.0064	28.0127	ND
MM-CP	2	2-2004	2	938	17.2837	34.5674	ND
MM-CP	2	2-2004	3	665	14.5528	29.1056	ND
MM-CP	2	2-2004	4	946	17.3572	34.7145	ND
MM-CP	2	2-2004	5	882	16.7598	33.5196	ND
MM-CP	2	2-2004	6	994	17.7921	35.5843	ND
MM-CP	2	2-2004	7	1340	20.658	41.3159	ND
MM-CP	2	2-2005	1	1312	20.441	40.882	ND
MM-CP	2	2-2005	2	1023	18.0498	36.0996	ND
MM-CP	2	2-2005	3	1362	20.8269	41.6537	ND
MM-CP	2	2-2005	4	1292	20.2846	40.5692	ND
MM-CP	2	2-2005	5	1527	22.0523	44.1047	ND
MM-CP	2	2-2005	6	472	12.2604	24.5209	ND
MM-CP	2	2-2005	7	1162	19.237	38.4741	ND
MM-CP	2	2-2005	8	1226	19.7597	39.5194	ND
MM-CP	2	2-2005	9	911	17.0331	34.0663	ND
MM-CP	2	2-2005	10	928	17.1913	34.3826	ND
MM-CP	2	2-2005	11	1080	18.5459	37.0917	ND
MM-CP	2	2-2005	12	1352	20.7503	41.5005	ND
MM-CP	2	2-2005	13	1023	18.0498	36.0996	ND
MM-CP	2	2-2005	14	1024	18.0586	36.1173	ND
MM-CP	2	2-2005	15	882	16.7598	33.5196	ND
MM-CP	2	2-2005	16	1200	19.5491	39.0981	ND
MM-CP	2	2-2005	17	882	16.7598	33.5196	ND
MM-CP	2	2-2006	1	1464.73	21.598	43.196	ND
MM-CP	2	2-2006	1	11516	60.56	121.12	Heterozygote
MM-CP	2	2-2006	2	714.342	15.083	30.166	ND
MM-CP	2	2-2006	2	9778	55.8033	111.607	Heterozygote
MM-CP	2	2-2006	3	665.19	14.5549	29.1097	ND
MM-CP	2	2-2006	3	2686	29.2475	58.4949	Heterozygote
MM-CP	2	2-2006	4	970.342	17.5791	35.1583	ND
MM-CP	2	2-2006	4	1348	20.7195	41.4391	Heterozygote
MM-CP	2	2-2006	5	938.803	17.2911	34.5822	ND
MM-CP	2	2-2006	6	2948.71	30.6444	61.2888	ND
MM-CP	2	2-2006	7	956.006	17.4488	34.8976	ND
MM-CP	2	2-2006	8	4541.65	38.0314	76.0627	ND
MM-CP	2	2-2006	9	3708.52	34.3665	68.733	ND
MM-CP	2	2-2007	1	1403.7	21.1433	42.2865	ND
MM-CP	2	2-2007	1	3908	35.2787	70.5574	Heterozygote
MM-CP	2	2-2007	2	4274.59	36.8962	73.7925	ND
MM-CP	2	2-2007	2	11026	59.2576	118.515	Heterozygote
MM-CP	2	2-2007	3	1678.54	23.1207	46.2414	ND
MM-CP	2	2-2007	3	5031	40.0279	80.0557	Heterozygote
MM-CP	2	2-2007	4	1444.66	21.4495	42.8991	ND
MM-CP	2	2-2007	4	2455	27.9615	55.9231	Heterozygote
MM-CP	2	2-2007	5	907.674	17.002	34.004	ND
MM-CP	2	2-2007	5	4952	39.7123	79.4247	Heterozygote
MM-CP	2	2-2007	6	1735.88	23.5123	47.0247	ND
MM-CP	2	2-2007	6	4620	38.358	76.716	Heterozygote
MM-CP	2	2-2007	7	4379.85	37.3478	74.6956	ND
MM-CP	2	2-2007	8	1625.29	22.751	45.5021	ND
MM-CP	2	2-2007	9	2107.39	25.9064	51.8129	ND
MM-CP	2	2-2007	10	938.803	17.2911	34.5822	ND
MM-CP	2	2-2007	11	2007.45	25.2847	50.5694	ND
MM-CP	2	2-2007	12	957.645	17.4637	34.9275	ND
MM-CP	2	2-2007	13	3091.66	31.3784	62.7568	ND
MM-CP	2	2-2008	1	162.202	7.18726	14.3745	ND
MM-CP	2	2-2008	2	362.086	10.7384	21.4769	ND
MM-CP	2	2-2008	3	293.274	9.66433	19.3287	ND
MM-CP	2	2-2008	4	262.144	9.13703	18.2741	ND
MM-CP	2	2-2008	5	271.565	9.29977	18.5995	ND
MM-CP	2	2-2008	6	250.675	8.93492	17.8698	ND
MM-CP	2	2-2009	1	286.72	9.55574	19.1115	ND
MM-CP	2	2-2009	2	634.88	14.2194	28.4388	ND
MM-CP	2	2-2009	3	379.29	10.9906	21.9812	ND
MM-CP	2	2-2009	4	504.627	12.6771	25.3542	ND
MM-CP	2	2-2009	5	273.613	9.33477	18.6695	ND
MM-CP	2	2-2009	6	609.485	13.9321	27.8642	ND
MM-CP	2	2-2009	7	250.266	8.92763	17.8553	ND
MM-CP	2	2-2009	8	459.981	12.1033	24.2067	ND
MM-CP	2	2-2009	9	517.325	12.8356	25.6712	ND
MM-CP	2	2-2009	10	393.216	11.1905	22.3811	ND
MM-CP	2	2-2013	1	7380	48.4801	96.9602	ND
MM-CP	2	2-2013	1	8811	52.9722	105.944	ND
MM-CP	2	2-2013	1	172.442	7.41066	14.8213	ND
MM-CP	2	2-2013	2	5944	43.5085	87.0171	ND
MM-CP	2	2-2013	2	219.136	8.35395	16.7079	ND
MM-CP	2	2-2013	3	262.144	9.13703	18.2741	ND
MM-CP	2	2-2013	4	97.485	5.57191	11.1438	ND
MM-CP	2	2-2013	5	184.73	7.67015	15.3403	ND
MM-CP	2	2-2013	6	177.766	7.52419	15.0484	ND
MM-CP	2	2-2013	7	228.557	8.53164	17.0633	ND
MM-CP	2	2-2013	8	221.184	8.3929	16.7858	ND
MM-CP	2	2-2013	9	261.325	9.12275	18.2455	ND
MM-CP	2	2-2013	10	172.032	7.40184	14.8037	ND
MM-CP	2	2-2013	11	178.586	7.54152	15.083	ND
MM-CP	2	2-2013	12	172.032	7.40184	14.8037	ND
MM-CP	2	2-2013	13	192.512	7.83004	15.6601	ND
MM-CP	2	2-2013	14	261.325	9.12275	18.2455	ND
MM-CP	2	2-2013	15	172.032	7.40184	14.8037	ND
MM-CP	2	2-2013	16	163.021	7.20538	14.4108	ND
MM-CP	2	2-2013	17	178.586	7.54152	15.083	ND
MM-CP	2	2-2013	18	200.294	7.98673	15.9735	ND
MM-CP	2	2-2013	19	242.483	8.78771	17.5754	ND
MM-CP	2	2-2013	20	210.534	8.18835	16.3767	ND
MM-CP	2	2-2013	21	84.787	5.19637	10.3927	ND
MM-CP	2	2-2013	22	163.021	7.20538	14.4108	ND
MM-CP	2	2-2013	23	192.512	7.83004	15.6601	ND
MM-CP	2	2-2014	1	1161.22	19.2305	38.4611	ND
MM-CP	2	2-2014	2	1061.68	18.3879	36.7758	ND
MM-CP	2	2-2015	1	1012.53	17.9572	35.9145	ND
MM-CP	2	2-2015	1	2292	27.0173	54.0347	ND
MM-CP	2	2-2015	1	1908.74	24.6552	49.3104	ND
MM-CP	2	2-2015	2	1398.78	21.1062	42.2124	ND
MM-CP	2	2-2015	2	2328	27.2287	54.4574	ND
MM-CP	2	2-2015	2	1454.08	21.5194	43.0387	ND
MM-CP	2	2-2015	3	1181.29	19.396	38.792	ND
MM-CP	2	2-2015	3	3532	33.5386	67.0773	ND
MM-CP	2	2-2015	3	1029.73	18.1091	36.2183	ND
MM-CP	2	2-2015	4	970.342	17.5791	35.1583	ND
MM-CP	2	2-2015	4	2644	29.0179	58.0358	ND
MM-CP	2	2-2015	4	1047.35	18.2634	36.5267	ND
MM-CP	2	2-2015	5	1753.09	23.6285	47.2571	ND
MM-CP	2	2-2015	5	5532	41.9736	83.9472	ND
MM-CP	2	2-2015	5	2783.64	29.7743	59.5486	ND
MM-CP	2	2-2015	6	1700	23.268	46.5361	ND
MM-CP	2	2-2016	1	1012.53	17.9572	35.9145	ND
MM-CP	2	2-2016	1	419.021	11.5519	23.1038	ND
MM-CP	2	2-2016	2	1398.78	21.1062	42.2124	ND
MM-CP	2	2-2016	2	789.709	15.8587	31.7175	ND
MM-CP	2	2-2016	3	1181.29	19.396	38.792	ND
MM-CP	2	2-2016	3	714.342	15.083	30.166	ND
MM-CP	2	2-2016	4	970.342	17.5791	35.1583	ND
MM-CP	2	2-2016	4	738.918	15.3403	30.6806	ND
MM-CP	2	2-2016	5	1753.09	23.6285	47.2571	ND
MM-CP	2	2-2016	5	681.165	14.7286	29.4572	ND
MM-CP	2	2-2016	6	4259.84	36.8326	73.6651	ND
MM-CP	2	2-2016	7	1599.08	22.5668	45.1336	ND
MM-CP	2	2-2016	8	4259.84	36.8326	73.6651	ND
MM-CP	2	2-2016	9	4073.88	36.0196	72.0393	ND
MM-CP	2	2-2016	10	3348.89	32.6577	65.3154	ND
MM-CP	2	2-2016	11	1957.89	24.9706	49.9412	ND
MM-CP	2	2-2016	12	4482.66	37.7836	75.5672	ND
MM-CP	2	2-2016	13	2215.12	26.5603	53.1207	ND
MM-CP	2	2-2016	14	3712.61	34.3855	68.771	ND
MM-CP	2	2-2016	15	988.774	17.7453	35.4906	ND
MM-CP	2	2-2016	16	2159.41	26.2242	52.4485	ND
MM-CP	2	2-2016	17	888.013	16.8169	33.6337	ND
MM-CP	2	2-2017	1	6204	44.4499	88.8999	Heterozygote
MM-CP	2	2-2017	2	4188	36.5207	73.0413	Heterozygote
MM-CP	2	2-2017	3	6640	45.9853	91.9706	Heterozygote
MM-CP	2	2-2017	4	5952	43.5378	87.0756	Heterozygote
MM-CP	2	2-2017	5	7235	48.0015	96.0029	Heterozygote
MM-CP	2	2-2018	1	398.541	11.2661	22.5321	ND
MM-CP	2	2-2018	2	442.368	11.8694	23.7387	ND
MM-CP	2	2-2018	3	476.774	12.3223	24.6446	ND
MM-CP	2	2-2018	4	319.488	10.087	20.174	ND
MM-CP	2	2-2018	5	380.109	11.0024	22.0049	ND
MM-CP	2	2-2018	6	281.805	9.47348	18.947	ND
MM-CP	2	2-2018	7	491.11	12.5062	25.0124	ND
MM-CP	2	2-2018	8	169.165	7.3399	14.6798	ND
MM-CP	2	2-2018	9	297.37	9.73159	19.4632	ND
MM-CP	2	2-2018	10	404.685	11.3526	22.7051	ND
MM-CP	2	2-2018	11	339.968	10.4053	20.8106	ND
MM-CP	2	2-2018	12	393.216	11.1905	22.3811	ND
MM-CP	2	2-2018	13	252.314	8.96408	17.9282	ND
MM-CP	2	2-2018	14	362.086	10.7384	21.4769	ND
MM-CP	2	2-2018	15	221.184	8.3929	16.7858	ND
MM-CP	2	2-2018	16	270.746	9.28573	18.5715	ND
MM-CP	2	2-2019	1	609.485	13.9321	27.8642	ND
MM-CP	2	2-2019	2	393.216	11.1905	22.3811	ND
MM-CP	2	2-2019	3	565.248	13.417	26.834	ND
MM-CP	2	2-2021	1	201.523	8.0112	16.0224	ND
WT	2	2-2021	1	3031.04	31.0693	62.1385	ND
MM-CP	2	2-2021	2	330.547	10.2601	20.5202	ND
WT	2	2-2021	2	4038.25	35.8618	71.7235	ND
MM-CP	2	2-2021	3	364.134	10.7688	21.5375	ND
WT	2	2-2021	3	3665.51	34.1666	68.3333	ND
MM-CP	2	2-2021	4	319.488	10.087	20.174	ND
MM-CP	2	2-2021	5	261.325	9.12275	18.2455	ND
MM-CP	2	2-2021	6	252.314	8.96408	17.9282	ND
MM-CP	2	2-2021	7	200.294	7.98673	15.9735	ND
MM-CP	2	2-2021	8	156.877	7.0683	14.1366	ND
MM-CP	2	2-2021	9	208.077	8.14043	16.2809	ND
MM-CP	2	2-2021	10	236.339	8.67567	17.3513	ND
MM-CP	2	2-2021	11	262.144	9.13703	18.2741	ND
WT	2	2-2023	1	4578.51	38.1854	76.3708	ND
MM-CP	2	2-2027	1	4304	37.023	74.0459	ND
MM-CP	2	2-2027	2	2868	30.2221	60.4442	ND
MM-CP	2	2-2027	3	5555	42.0608	84.1215	ND
MM-CP	2	2-2027	4	6576	45.7632	91.5263	ND
MM-CP	2	2-2027	5	7020	47.2829	94.5657	ND
MM-CP	2	2-2027	6	6704	46.2064	92.4128	ND
MM-CP	2	2-2027	7	4724	38.7874	77.5747	ND
MM-CP	2	2-2027	8	3100	31.4207	62.8414	ND
MM-CP	2	2-2027	9	4456	37.6711	75.3421	ND
MM-CP	2	2-2027	10	4470	37.7302	75.4604	ND
MM-CP	2	2-2027	11	4354	37.2374	74.4748	ND
MM-CP	2	2-2027	12	4304	37.023	74.0459	ND
MM-CP	2	2-2027	13	1232	19.808	39.616	ND
MM-CP	2	2-2027	14	3364	32.7313	65.4626	ND
MM-CP	2	2-2027	15	6586	45.798	91.5959	ND
MM-CP	2	2-2027	16	5160	40.5378	81.0756	ND
MM-CP	2	2-2028	1	5348	41.2697	82.5393	ND
MM-CP	2	2-2028	2	4604	38.2915	76.5831	ND
MM-CP	2	2-2031	1	475.955	12.3117	24.6234	ND
MM-CP	2	2-2031	2	308.019	9.9043	19.8086	ND
MM-CP	2	2-2031	3	368.64	10.8352	21.6704	ND
MM-CP	2	2-2031	4	352.256	10.5917	21.1833	ND
MM-CP	2	2-2032	1	235.93	8.66816	17.3363	ND
MM-CP	2	2-2032	2	200.294	7.98673	15.9735	ND
MM-CP	2	2-2032	3	163.021	7.20538	14.4108	ND
MM-CP	2	2-2032	4	297.37	9.73159	19.4632	ND
MM-CP	2	2-2032	5	228.557	8.53164	17.0633	ND
MM-CP	2	2-2032	6	242.483	8.78771	17.5754	ND
MM-CP	2	2-2032	7	297.37	9.73159	19.4632	ND
MM-CP	2	2-2032	8	129.024	6.41018	12.8204	ND
MM-CP	2	2-2032	9	391.578	11.1672	22.3344	ND
MM-CP	2	2-2032	10	250.266	8.92763	17.8553	ND
MM-CP	2	2-2033	1	517.325	12.8356	25.6712	ND
MM-CP	2	2-2033	2	351.027	10.5732	21.1464	ND
MM-CP	2	2-2033	3	308.019	9.9043	19.8086	ND
MM-CP	2	2-2033	4	332.595	10.2918	20.5837	ND
MM-CP	2	2-2033	5	569.754	13.4703	26.9407	ND
MM-CP	2	2-2033	6	453.018	12.0114	24.0228	ND
MM-CP	2	2-2033	7	361.267	10.7263	21.4526	ND
MM-CP	2	2-2033	8	201.523	8.0112	16.0224	ND
MM-CP	2	2-2033	9	384.205	11.0616	22.1231	ND
MM-CP	2	2-2033	10	330.547	10.2601	20.5202	ND
MM-CP	2	2-2033	11	270.746	9.28573	18.5715	ND
MM-CP	2	2-2033	12	340.787	10.4178	20.8356	ND
MM-CP	2	2-2034	1	4527	37.97	75.94	Heterozygote
MM-CP	2	2-2034	2	8021	50.5417	101.083	Heterozygote
MM-CP	2	2-2034	3	5208	40.7259	81.4518	Heterozygote
MM-CP	2	2-2034	4	8748	52.7825	105.565	Heterozygote
MM-CP	2	2-2034	5	2422	27.773	55.5459	Heterozygote
MM-CP	2	2-2034	6	8159	50.9746	101.949	Heterozygote
MM-CP	2	2-2034	7	7696	49.5071	99.0142	Heterozygote
MM-CP	2	2-2034	8	2328	27.2287	54.4574	Heterozygote
MM-CP	2	2-2034	9	6509	45.5294	91.0589	Heterozygote
MM-CP	2	2-2035	1	308.019	9.9043	19.8086	ND
MM-CP	2	2-2035	2	200.294	7.98673	15.9735	ND
MM-CP	2	2-2035	3	261.325	9.12275	18.2455	ND
MM-CP	2	2-2035	4	188.416	7.7463	15.4926	ND
MM-CP	2	2-2035	5	393.216	11.1905	22.3811	ND
MM-CP	2	2-2035	6	250.266	8.92763	17.8553	ND
MM-CP	2	2-2035	7	163.021	7.20538	14.4108	ND
MM-CP	2	2-2035	8	262.144	9.13703	18.2741	ND
MM-CP	2	2-2035	9	265.421	9.19396	18.3879	ND
MM-CP	2	2-2035	10	199.885	7.97857	15.9571	ND
MM-CP	2	2-2035	11	250.675	8.93492	17.8698	ND
MM-CP	2	2-2035	12	207.258	8.12439	16.2488	ND
MM-CP	2	2-2035	13	119.603	6.17172	12.3434	ND
MM-CP	2	2-2037	1	362.086	10.7384	21.4769	ND
MM-CP	2	2-2037	2	299.827	9.77171	19.5434	ND
MM-CP	2	2-2037	3	393.216	11.1905	22.3811	ND
MM-CP	2	2-2037	4	124.518	6.29725	12.5945	ND
MM-CP	2	2-2037	5	391.987	11.173	22.3461	ND
MM-CP	2	2-2037	6	384.205	11.0616	22.1231	ND
MM-CP	2	2-2037	7	240.845	8.75798	17.516	ND
MM-CP	2	2-2037	8	552.141	13.2605	26.521	ND
MM-CP	2	2-2037	9	340.787	10.4178	20.8356	ND
MM-CP	2	2-2037	10	442.368	11.8694	23.7387	ND
MM-CP	2	2-2037	11	371.917	10.8832	21.7665	ND
MM-CP	2	2-2037	12	404.685	11.3526	22.7051	ND
MM-CP	2	2-2037	13	666.829	14.5728	29.1456	ND
MM-CP	2	2-2037	14	242.483	8.78771	17.5754	ND
MM-CP	2	2-2037	15	240.026	8.74308	17.4862	ND
MM-CP	2	2-2037	16	210.534	8.18835	16.3767	ND
MM-CP	2	2-2037	17	362.086	10.7384	21.4769	ND
MM-CP	2	2-2037	18	104.858	5.77878	11.5576	ND
MM-CP	2	2-2037	19	208.077	8.14043	16.2809	ND
MM-CP	2	2-2037	20	208.077	8.14043	16.2809	ND
MM-CP	2	2-2037	21	297.37	9.73159	19.4632	ND
MM-CP	2	2-2037	22	444.006	11.8913	23.7826	ND
MM-CP	2	2-2037	23	192.512	7.83004	15.6601	ND
MM-CP	2	2-2039	1	140.902	6.69875	13.3975	ND
MM-CP	2	2-2039	2	221.184	8.3929	16.7858	ND
MM-CP	2	2-2039	3	140.902	6.69875	13.3975	ND
MM-CP	2	2-2039	4	319.488	10.087	20.174	ND
MM-CP	2	2-2046	1	8176	51.0277	102.055	ND
MM-CP	2	2-2046	2	7060	47.4174	94.8348	ND
MM-CP	2	2-2046	3	1436	21.3852	42.7703	ND
MM-CP	2	2-2046	4	5160	40.5378	81.0756	ND
MM-CP	2	2-2046	5	3968	35.5485	71.097	ND
MM-CP	2	2-2046	6	5408	41.5005	83.001	ND
MM-CP	2	2-2046	7	4905	39.5234	79.0469	ND
MM-CP	2	2-2046	8	4548	38.058	76.1159	ND
MM-CP	2	2-2046	9	1452	21.504	43.0079	ND
MM-CP	2	2-2051	1	453.018	12.0114	24.0228	ND
MM-CP	2	2-2051	2	657.818	14.474	28.948	ND
MM-CP	2	2-2051	3	953.549	17.4264	34.8527	ND
MM-CP	2	2-2051	4	609.485	13.9321	27.8642	ND
MM-CP	2	2-2051	5	442.368	11.8694	23.7387	ND
MM-CP	2	2-2051	6	712.704	15.0657	30.1314	ND
MM-CP	2	2-2051	7	610.304	13.9415	27.8829	ND
MM-CP	2	2-2051	8	537.395	13.0822	26.1645	ND
MM-CP	2	2-2051	9	643.891	14.3199	28.6399	ND
MM-CP	2	2-2051	10	479.232	12.354	24.708	ND
MM-CP	2	2-2051	11	748.339	15.4378	30.8755	ND
MM-CP	2	2-2051	12	402.227	11.318	22.6361	ND
MM-CP	2	2-2051	13	467.354	12.2	24.3999	ND
MM-CP	2	2-2051	14	424.755	11.6307	23.2613	ND
MM-CP	2	2-2051	15	504.627	12.6771	25.3542	ND
MM-CP	2	2-2051	16	453.018	12.0114	24.0228	ND
MM-CP	2	2-2051	17	540.672	13.1221	26.2441	ND
MM-CP	2	2-2051	18	330.547	10.2601	20.5202	ND
MM-CP	2	2-2051	19	359.629	10.7019	21.4039	ND
MM-CP	2	2-2051	20	453.018	12.0114	24.0228	ND
MM-CP	2	2-2051	21	571.802	13.4945	26.9891	ND
MM-CP	2	2-2053	1	423.117	11.6082	23.2164	ND
MM-CP	2	2-2053	2	444.416	11.8968	23.7936	ND
MM-CP	2	2-2053	3	312.525	9.97649	19.953	ND
MM-CP	2	2-2053	4	414.925	11.4953	22.9906	ND
MM-CP	2	2-2053	5	319.488	10.087	20.174	ND
MM-CP	2	2-2053	6	362.086	10.7384	21.4769	ND
MM-CP	2	2-2053	7	412.877	11.4669	22.9338	ND
MM-CP	2	2-2053	8	384.205	11.0616	22.1231	ND
MM-CP	2	2-2053	9	476.774	12.3223	24.6446	ND
MM-CP	2	2-2053	10	578.355	13.5716	27.1433	ND
MM-CP	2	2-2053	11	185.139	7.67864	15.3573	ND
MM-CP	2	2-2053	12	352.256	10.5917	21.1833	ND
MM-CP	2	2-2053	13	134.349	6.54112	13.0822	ND
MM-CP	2	2-2053	14	261.325	9.12275	18.2455	ND
MM-CP	2	2-2053	15	235.93	8.66816	17.3363	ND
MM-CP	3	3-81	1	133	6.50655	13.0131	Not detected
MM-CP	3	3-81	2	124	6.28255	12.5651	Not detected
MM-CP	3	3-81	3	97	5.55663	11.1133	Not detected
MM-CP	3	3-81	4	104	5.75363	11.5073	Not detected
MM-CP	3	3-81	5	124	6.28255	12.5651	Not detected
MM-CP	3	3-81	6	104	5.75363	11.5073	Not detected
MM-CP	3	3-81	7	70	4.72035	9.4407	Not detected
MM-CP	3	3-81	8	151	6.93288	13.8658	Not detected
MM-CP	3	3-83	1	192	7.81764	15.6353	Homozygote
MM-CP	3	3-83	2	151	6.93288	13.8658	Homozygote
MM-CP	3	3-83	3	112	5.97082	11.9416	Homozygote
MM-CP	3	3-83	4	140	6.67558	13.3512	Homozygote
MM-CP	3	3-83	5	124	6.28255	12.5651	Homozygote
MM-CP	3	3-83	6	166	7.26908	14.5382	Homozygote
MM-CP	3	3-83	7	102	5.69804	11.3961	Homozygote
MM-CP	3	3-103	1	1807	23.983	47.9661	Heterozygote
MM-CP	3	3-103	2	1162	19.2322	38.4643	Heterozygote
MM-CP	3	3-103	3	2336	27.2685	54.5371	Heterozygote
MM-CP	3	3-103	4	1424	21.2902	42.5804	Heterozygote
MM-CP	3	3-114	1	274	9.339	18.678	Homozygote
MM-CP	3	3-114	2	156	7.04673	14.0935	Homozygote
MM-CP	3	3-114	3	166	7.26908	14.5382	Homozygote
MM-CP	3	3-114	4	207	8.11728	16.2346	Homozygote
MM-CP	3	3-114	5	124	6.28255	12.5651	Homozygote
MM-CP	3	3-114	6	208	8.13686	16.2737	Homozygote
MM-CP	3	3-114	7	229	8.53774	17.0755	Homozygote
MM-CP	3	3-114	8	255	9.00939	18.0188	Homozygote
MM-CP	3	3-114	9	207	8.11728	16.2346	Homozygote
MM-CP	3	3-114	10	320	10.0925	20.1851	Homozygote
MM-CP	3	3-114	11	104	5.75363	11.5073	Homozygote
MM-CP	3	3-114	12	151	6.93288	13.8658	Homozygote
MM-CP	3	3-114	13	255	9.00939	18.0188	Homozygote
MM-CP	3	3-114	14	300	9.77205	19.5441	Homozygote
MM-CP	3	3-114	15	216	8.29186	16.5837	Homozygote
MM-CP	3	3-114	16	151	6.93288	13.8658	Homozygote
MM-CP	3	3-114	17	225	8.46285	16.9257	Homozygote
MM-CP	3	3-115	1	274	9.339	18.678	Homozygote
MM-CP	3	3-115	2	225	8.46285	16.9257	Homozygote
MM-CP	3	3-115	3	207	8.11728	16.2346	Homozygote
MM-CP	3	3-115	4	176	7.48482	14.9696	Homozygote
MM-CP	3	3-115	5	192	7.81764	15.6353	Homozygote
MM-CP	3	3-115	6	166	7.26908	14.5382	Homozygote
MM-CP	3	3-115	7	126	6.33302	12.666	Homozygote
MM-CP	3	3-119	1	156	7.04673	14.0935	Homozygote
MM-CP	3	3-119	2	166	7.26908	14.5382	Homozygote
MM-CP	3	3-119	3	146	6.81713	13.6343	Homozygote
MM-CP	3	3-121	1	344	10.4642	20.9283	Homozygote
MM-CP	3	3-121	2	316	10.0293	20.0585	Homozygote
MM-CP	3	3-121	3	166	7.26908	14.5382	Homozygote
MM-CP	3	3-121	4	208	8.13686	16.2737	Homozygote
MM-CP	3	3-121	5	315	10.0134	20.0268	Homozygote
MM-CP	3	3-121	6	238	8.7039	17.4078	Homozygote
MM-CP	3	3-121	7	256	9.02704	18.0541	Homozygote
MM-CP	3	3-121	8	146	6.81713	13.6343	Homozygote
MM-CP	3	3-121	9	176	7.48482	14.9696	Homozygote
MM-CP	3	3-121	10	228	8.51908	17.0382	Homozygote
MM-CP	3	3-121	11	316	10.0293	20.0585	Homozygote
MM-CP	3	3-121	12	255	9.00939	18.0188	Homozygote
MM-CP	3	3-121	13	192	7.81764	15.6353	Homozygote
MM-CP	3	3-121	14	228	8.51908	17.0382	Homozygote
MM-CP	3	3-121	15	364	10.7641	21.5281	Homozygote
MM-CP	3	3-121	16	238	8.7039	17.4078	Homozygote
MM-CP	3	3-121	17	248	8.88487	17.7697	Homozygote
MM-CP	3	3-121	18	366	10.7936	21.5872	Homozygote
MM-CP	3	3-121	19	176	7.48482	14.9696	Homozygote
MM-CP	3	3-121	20	216	8.29186	16.5837	Homozygote
MM-CP	3	3-121	21	208	8.13686	16.2737	Homozygote
MM-CP	3	3-121	22	177	7.50606	15.0121	Homozygote
MM-CP	3	3-125	1	1200	19.5441	39.0882	Heterozygote
MM-CP	3	3-125	2	832	16.2737	32.5474	Heterozygote
MM-CP	3	3-125	3	1700	23.2621	46.5243	Heterozygote
MM-CP	3	3-125	4	911	17.0288	34.0576	Heterozygote
MM-CP	3	3-125	5	2248	26.75	53.5	Heterozygote
MM-CP	3	3-126	1	104	5.75363	11.5073	Homozygote
MM-CP	3	3-126	2	104	5.75363	11.5073	Homozygote
MM-CP	3	3-126	3	86	5.23208	10.4642	Homozygote
MM-CP	3	3-126	4	146	6.81713	13.6343	Homozygote
MM-CP	3	3-128	1	207	8.11728	16.2346	Homozygote
MM-CP	3	3-128	2	146	6.81713	13.6343	Homozygote
MM-CP	3	3-128	3	208	8.13686	16.2737	Homozygote
MM-CP	3	3-128	4	192	7.81764	15.6353	Homozygote
MM-CP	3	3-128	5	156	7.04673	14.0935	Homozygote
MM-CP	3	3-128	6	216	8.29186	16.5837	Homozygote
MM-CP	3	3-128	7	214	8.25339	16.5068	Homozygote
MM-CP	3	3-128	8	255	9.00939	18.0188	Homozygote
MM-CP	3	3-128	9	366	10.7936	21.5872	Homozygote
MM-CP	3	3-128	10	214	8.25339	16.5068	Homozygote
MM-CP	3	3-128	11	126	6.33302	12.666	Homozygote
MM-CP	3	3-128	12	146	6.81713	13.6343	Homozygote
MM-CP	3	3-128	13	151	6.93288	13.8658	Homozygote
MM-CP	3	3-128	14	166	7.26908	14.5382	Homozygote
MM-CP	3	3-128	15	146	6.81713	13.6343	Homozygote
MM-CP	3	3-128	16	112	5.97082	11.9416	Homozygote
MM-CP	3	3-128	17	190	7.77682	15.5536	Homozygote
MM-CP	3	3-128	18	177	7.50606	15.0121	Homozygote
MM-CP	3	3-128	19	166	7.26908	14.5382	Homozygote
MM-CP	3	3-128	20	192	7.81764	15.6353	Homozygote
MM-CP	3	3-130	1	70	4.72035	9.4407	Homozygote
MM-CP	3	3-130	2	104	5.75363	11.5073	Homozygote
MM-CP	3	3-130	3	70	4.72035	9.4407	Homozygote
MM-CP	3	3-130	4	86	5.23208	10.4642	Homozygote
MM-CP	3	3-130	5	70	4.72035	9.4407	Homozygote
MM-CP	3	3-130	6	124	6.28255	12.5651	Homozygote
MM-CP	3	3-131	1	1020	18.0188	36.0376	wt
MM-CP	3	3-131	2	988	17.7339	35.4678	wt
MM-CP	3	3-131	3	884	16.7746	33.5491	wt
MM-CP	3	3-131	4	690	14.8201	29.6401	wt
MM-CP	3	3-131	5	1294	20.2952	40.5903	wt
MM-CP	3	3-131	6	1452	21.4985	42.997	wt
MM-CP	3	3-131	7	1100	18.7121	37.4241	wt
MM-CP	3	3-131	8	908	17.0008	34.0015	wt
MM-CP	3	3-131	9	1422	21.2753	42.5505	wt
MM-CP	3	3-131	10	832	16.2737	32.5474	wt
MM-CP	3	3-131	11	1741	23.541	47.082	wt
MM-CP	3	3-131	12	1523	22.0179	44.0357	wt
MM-CP	3	3-132	1	166	7.26908	14.5382	Homozygote
MM-CP	3	3-132	2	177	7.50606	15.0121	Homozygote
MM-CP	3	3-132	3	225	8.46285	16.9257	Homozygote
MM-CP	3	3-132	4	225	8.46285	16.9257	Homozygote
MM-CP	3	3-132	5	151	6.93288	13.8658	Homozygote
MM-CP	3	3-132	6	115	6.05026	12.1005	Homozygote
MM-CP	3	3-132	7	137	6.60367	13.2073	Homozygote
MM-CP	3	3-132	8	164	7.22516	14.4503	Homozygote
MM-CP	3	3-132	9	156	7.04673	14.0935	Homozygote
MM-CP	3	3-132	10	124	6.28255	12.5651	Homozygote
MM-CP	3	3-132	11	104	5.75363	11.5073	Homozygote
MM-CP	3	3-132	12	177	7.50606	15.0121	Homozygote
MM-CP	3	3-132	13	177	7.50606	15.0121	Homozygote
MM-CP	3	3-134	1	104	5.75363	11.5073	Homozygote
MM-CP	3	3-134	2	86	5.23208	10.4642	Homozygote
MM-CP	3	3-134	3	176	7.48482	14.9696	Homozygote
MM-CP	3	3-134	4	112	5.97082	11.9416	Homozygote
MM-CP	3	3-134	5	80	5.04627	10.0925	Homozygote
MM-CP	3	3-134	6	137	6.60367	13.2073	Homozygote
MM-CP	3	3-134	7	112	5.97082	11.9416	Homozygote
MM-CP	3	3-134	8	86	5.23208	10.4642	Homozygote
MM-CP	3	3-134	9	146	6.81713	13.6343	Homozygote
MM-CP	3	3-134	10	112	5.97082	11.9416	Homozygote
MM-CP	3	3-134	11	104	5.75363	11.5073	Homozygote
MM-CP	3	3-136	1	1168	19.2818	38.5635	wt
MM-CP	3	3-136	2	1050	18.2818	36.5637	wt
MM-CP	3	3-136	3	782	15.7772	31.5543	wt
MM-CP	3	3-136	4	749	15.4407	30.8813	wt
MM-CP	3	3-136	5	807	16.0274	32.0547	wt
MM-CP	3	3-136	6	884	16.7746	33.5491	wt
MM-CP	3	3-136	7	860	16.5453	33.0906	wt
MM-CP	3	3-136	8	1080	18.5412	37.0823	wt
MM-CP	3	3-136	9	749	15.4407	30.8813	wt
MM-CP	3	3-136	10	293	9.65737	19.3147	wt
MM-CP	3	3-136	11	711	15.0439	30.0878	wt
MM-CP	3	3-136	12	1080	18.5412	37.0823	wt
MM-CP	3	3-136	13	1251	19.9551	39.9102	wt
MM-CP	3	3-139	1	255	9.00939	18.0188	Homozygote
MM-CP	3	3-139	2	192	7.81764	15.6353	Homozygote
MM-CP	3	3-139	3	256	9.02704	18.0541	Homozygote
MM-CP	3	3-139	4	207	8.11728	16.2346	Homozygote
MM-CP	3	3-139	5	166	7.26908	14.5382	Homozygote
MM-CP	3	3-139	6	216	8.29186	16.5837	Homozygote
MM-CP	3	3-139	7	238	8.7039	17.4078	Homozygote
MM-CP	3	3-139	8	136	6.57953	13.1591	Homozygote
MM-CP	3	3-139	9	216	8.29186	16.5837	Homozygote
MM-CP	3	3-139	10	192	7.81764	15.6353	Homozygote
MM-CP	3	3-139	11	288	9.57462	19.1492	Homozygote
MM-CP	3	3-139	12	255	9.00939	18.0188	Homozygote
MM-CP	3	3-141	1	176	7.48482	14.9696	Homozygote
MM-CP	3	3-141	2	146	6.81713	13.6343	Homozygote
MM-CP	3	3-141	3	176	7.48482	14.9696	Homozygote
MM-CP	3	3-141	4	104	5.75363	11.5073	Homozygote
MM-CP	3	3-141	5	112	5.97082	11.9416	Homozygote
MM-CP	3	3-141	6	124	6.28255	12.5651	Homozygote
MM-CP	3	3-141	7	146	6.81713	13.6343	Homozygote
MM-CP	3	3-141	8	112	5.97082	11.9416	Homozygote
MM-CP	3	3-145	1	240	8.74039	17.4808	Homozygote
MM-CP	3	3-145	1	1192	19.4789	38.9577	Heterozygote
MM-CP	3	3-145	2	115	6.05026	12.1005	Homozygote
MM-CP	3	3-145	2	1380	20.9587	41.9174	Heterozygote
MM-CP	3	3-145	3	137	6.60367	13.2073	Homozygote
MM-CP	3	3-145	3	1766	23.7094	47.4188	Heterozygote
MM-CP	3	3-145	4	146	6.81713	13.6343	Homozygote
MM-CP	3	3-145	4	1624	22.7362	45.4724	Heterozygote
MM-CP	3	3-145	5	1424	21.2902	42.5804	Heterozygote
MM-CP	3	3-145	6	1354	20.7603	41.5207	Heterozygote
MM-CP	3	3-145	7	577	13.5523	27.1046	Heterozygote
MM-CP	3	3-145	8	1132	18.9823	37.9646	Heterozygote
MM-CP	3	3-145	9	938	17.2793	34.5586	Heterozygote
MM-CP	3	3-145	10	532	13.0131	26.0262	Heterozygote
MM-CP	3	3-145	11	1380	20.9587	41.9174	Heterozygote
MM-CP	3	3-147	1	207	8.11728	16.2346	Homozygote
MM-CP	3	3-147	2	177	7.50606	15.0121	Homozygote
MM-CP	3	3-147	3	207	8.11728	16.2346	Homozygote
MM-CP	3	3-147	4	104	5.75363	11.5073	Homozygote
MM-CP	3	3-147	5	136	6.57953	13.1591	Homozygote
MM-CP	3	3-147	6	156	7.04673	14.0935	Homozygote
MM-CP	3	3-147	7	177	7.50606	15.0121	Homozygote
MM-CP	3	3-147	8	112	5.97082	11.9416	Homozygote
MM-CP	3	3-147	9	274	9.339	18.678	Homozygote
MM-CP	3	3-147	10	140	6.67558	13.3512	Homozygote
MM-CP	3	3-149	1	216	8.29186	16.5837	Homozygote
MM-CP	3	3-149	2	166	7.26908	14.5382	Homozygote
MM-CP	3	3-149	3	274	9.339	18.678	Homozygote
MM-CP	3	3-149	4	293	9.65737	19.3147	Homozygote
MM-CP	3	3-150	1	207	8.11728	16.2346	Homozygote
MM-CP	3	3-150	2	192	7.81764	15.6353	Homozygote
MM-CP	3	3-150	3	216	8.29186	16.5837	Homozygote
MM-CP	3	3-150	4	177	7.50606	15.0121	Homozygote
MM-CP	3	3-150	5	207	8.11728	16.2346	Homozygote
MM-CP	3	3-150	6	136	6.57953	13.1591	Homozygote
MM-CP	3	3-150	7	146	6.81713	13.6343	Homozygote
MM-CP	3	3-150	8	146	6.81713	13.6343	Homozygote
MM-CP	3	3-150	9	177	7.50606	15.0121	Homozygote
WT	3	3-193	1	1251	19.9551	39.9102	ND
WT	3	3-193	2	1391	21.0421	42.0842	ND
WT	3	3-193	3	1260	20.0267	40.0535	ND
WT	3	3-193	4	535	13.0497	26.0995	ND
WT	3	3-193	5	577	13.5523	27.1046	ND
WT	3	3-193	6	586	13.6576	27.3152	ND
WT	3	3-195	1	288	9.57461	19.1492	ND
WT	3	3-195	2	436	11.7806	23.5612	ND
WT	3	3-195	3	1556	22.2551	44.5102	ND
WT	3	3-195	4	1263	20.0506	40.1011	ND
WT	3	3-195	5	800	15.9577	31.9154	ND
WT	3	3-195	6	690	14.82	29.6401	ND
WT	3	3-195	7	830	16.2541	32.5083	ND
WT	3	3-212	1	1050	18.2818	36.5637	ND
WT	3	3-212	2	884	16.7746	33.5491	ND
WT	3	3-212	3	616	14.0028	28.0056	ND
WT	3	3-212	4	1220	19.7063	39.4126	ND
WT	3	3-212	5	830	16.2541	32.5083	ND
WT	3	3-212	6	749	15.4407	30.8813	ND
WT	3	3-212	7	577	13.5523	27.1046	ND
WT	3	3-212	8	800	15.9577	31.9154	ND
WT	3	3-212	9	1080	18.5412	37.0823	ND
WT	3	3-212	10	938	17.2793	34.5586	ND
WT	3	3-213	1	1664	23.0145	46.029	ND
WT	3	3-213	2	752	15.4716	30.9431	ND
WT	3	3-213	3	832	16.2737	32.5474	ND
WT	3	3-213	4	1396	21.0799	42.1597	ND
WT	3	3-213	5	688	14.7986	29.5971	ND
WT	3	3-213	6	726	15.2017	30.4035	ND
WT	3	3-223	1	1664	23.0145	46.029	ND
WT	3	3-223	2	1457	21.5355	43.071	ND
WT	3	3-223	3	1702	23.2758	46.5516	ND
WT	3	3-223	4	489	12.4761	24.9522	ND
WT	3	3-223	5	341	10.4184	20.8369	ND
WT	3	3-223	6	1220	19.7063	39.4126	ND
WT	3	3-223	7	1807	23.983	47.9661	ND
WT	3	3-228	1	1020	18.0188	36.0375	ND
WT	3	3-228	2	928	17.187	34.3739	ND
WT	3	3-228	3	2076	25.7063	51.4125	ND
WT	3	3-228	4	1348	20.7143	41.4286	ND
WT	3	3-253	1	1664	23.0145	46.029	ND
WT	3	3-253	2	2004	25.2565	50.5131	ND
WT	3	3-253	3	832	16.2737	32.5474	ND
WT	3	3-253	4	640	14.273	28.546	ND
WT	3	3-253	5	1968	25.0287	50.0573	ND
WT	3	3-253	6	926	17.1684	34.3369	ND
WT	3	3-257	1	1294	20.2951	40.5903	ND
WT	3	3-257	2	1424	21.2902	42.5804	ND
WT	3	3-257	3	264	9.167	18.334	ND
WT	3	3-257	4	1524	22.0251	44.0502	ND
WT	3	3-257	5	1700	23.2621	46.5243	ND
WT	3	3-278	1	1556	22.2551	44.5102	ND
WT	3	3-278	2	1052	18.2992	36.5985	ND
WT	3	3-278	3	1226	19.7547	39.5094	ND
WT	3	3-278	4	1391	21.0421	42.0842	ND
WT	3	3-278	5	1744	23.5612	47.1225	ND
WT	3	3-278	6	1251	19.9551	39.9102	ND
WT	3	3-282	1	1524	22.0251	44.0502	ND
WT	3	3-282	2	383	11.0414	22.0828	ND
WT	3	3-282	3	1050	18.2818	36.5637	ND
WT	3	3-282	4	774	15.6962	31.3925	ND
WT	3	3-282	5	708	15.0121	30.0242	ND
WT	3	3-282	6	752	15.4716	30.9431	ND
WT	3	3-283	1	1192	19.4788	38.9577	ND
WT	3	3-283	2	1885	24.4952	48.9904	ND
WT	3	3-283	3	1490	21.778	43.556	ND
WT	3	3-283	4	540	13.1106	26.2212	ND
WT	3	3-283	5	1664	23.0145	46.029	ND
WT	3	3-283	6	1106	18.763	37.526	ND
WT	3	3-283	7	1702	23.2758	46.5516	ND
WT	3	3-286	1	1803	23.9565	47.913	ND
WT	3	3-286	2	1488	21.7634	43.5268	ND
WT	3	3-286	3	2372	27.4778	54.9557	ND
WT	3	3-286	4	2422	27.7659	55.5318	ND
WT	3	3-286	5	2372	27.4778	54.9557	ND
WT	3	3-286	6	2014	25.3195	50.639	ND
WT	3	3-286	7	1488	21.7634	43.5268	ND
WT	3	3-286	8	436	11.7806	23.5612	ND
WT	3	3-290	1	1702	23.2758	46.5516	ND
WT	3	3-290	2	1844	24.2273	48.4547	ND
WT	3	3-290	3	1796	23.9099	47.8199	ND
WT	3	3-290	4	782	15.7771	31.5543	ND
WT	3	3-293	1	1976	25.0795	50.159	ND
WT	3	3-293	2	1804	23.9631	47.9262	ND
WT	3	3-293	3	2076	25.7063	51.4125	ND
WT	3	3-293	4	1380	20.9587	41.9174	ND
WT	3	3-296	1	830	16.2541	32.5083	ND
WT	3	3-296	2	912	17.0382	34.0763	ND
WT	3	3-296	3	556	13.3034	26.6068	ND
WT	3	3-299	1	960	17.4808	34.9615	ND
WT	3	3-299	2	726	15.2017	30.4035	ND
WT	3	3-304	1	1456	21.5281	43.0562	ND
WT	3	3-304	2	489	12.4761	24.9522	ND
WT	3	3-304	3	1488	21.7634	43.5268	ND
WT	3	3-304	4	1251	19.9551	39.9102	ND
WT	3	3-304	5	1626	22.7502	45.5004	ND

## Sheet: Sheet 5 Sporozoites
Sample_ID	Strain	Replicate	Day post feeding	18S (ng)
4-66	MM-CP	4	15	0
4-67	MM-CP	4	15	0
4-68	MM-CP	4	15	0
4-69	MM-CP	4	15	0
4-70	MM-CP	4	15	0
4-87	MM-CP	4	13	0
4-88	MM-CP	4	13	0
4-89	MM-CP	4	13	0
4-90	MM-CP	4	13	0
4-91	MM-CP	4	13	0
4-92	MM-CP	4	13	0
4-93	MM-CP	4	13	0
4-94	MM-CP	4	13	0
4-114	MM-CP	4	15	0
4-115	MM-CP	4	15	0
4-116	MM-CP	4	15	0
4-117	MM-CP	4	15	0
4-118	MM-CP	4	15	0
4-35	MM-CP	4	14	0
4-36	MM-CP	4	14	0
4-37	MM-CP	4	14	0
4-38	MM-CP	4	14	0
4-39	MM-CP	4	14	0
4-40	MM-CP	4	14	0
4-41	MM-CP	4	14	0
4-42	MM-CP	4	14	0
4-43	MM-CP	4	14	0
4-44	MM-CP	4	14	0
4-45	MM-CP	4	14	0
4-46	MM-CP	4	14	0
4-65	MM-CP	4	15	0
4-111	MM-CP	4	15	0
4-112	MM-CP	4	15	0
4-113	MM-CP	4	15	0
4-21	MM-CP	4	13	0
4-22	MM-CP	4	13	0
4-3	wt	4	13	0
4-4	wt	4	13	0
4-5	wt	4	13	0
4-6	wt	4	13	0
4-15	wt	4	13	0
4-16	wt	4	13	0
4-29	wt	4	14	0
4-30	wt	4	14	0
4-47	wt	4	15	0
4-48	wt	4	15	0
4-53	wt	4	15	0
4-54	wt	4	15	0
4-59	wt	4	15	0
4-60	wt	4	15	0
4-61	wt	4	15	0
4-62	wt	4	15	0
4-63	wt	4	15	0
4-64	wt	4	15	0
4-75	wt	4	13	0
4-76	wt	4	13	0
4-79	wt	4	13	0
4-80	wt	4	13	0
4-97	wt	4	15	0
4-98	wt	4	15	0
4-101	wt	4	15	0
4-102	wt	4	15	0
4-109	wt	4	15	0
4-110	wt	4	15	0
4-104	wt	4	15	0.000874223
4-103	wt	4	15	0.00188164
4-81	wt	4	13	0.00196784
4-82	wt	4	13	0.00356892
4-58	wt	4	15	0.00651922
4-73	wt	4	13	0.0161897
4-52	wt	4	15	0.0164003
4-51	wt	4	15	0.0192345
4-74	wt	4	13	0.0211177
4-31	wt	4	14	0.0368532
4-32	wt	4	14	0.0473662
4-49	wt	4	15	0.0544679
4-50	wt	4	15	0.0602022
4-57	wt	4	15	0.0625406
4-28	wt	4	14	0.0984367
4-27	wt	4	14	0.105097
4-86	wt	4	13	0.107956
4-85	wt	4	13	0.110576
4-55	wt	4	15	0.119464
4-56	wt	4	15	0.144292
4-96	wt	4	15	0.223204
4-84	wt	4	13	0.239605
4-100	wt	4	15	0.247442
4-26	wt	4	14	0.265352
4-13	wt	4	13	0.274861
4-25	wt	4	14	0.30213
4-95	wt	4	15	0.302745
4-83	wt	4	13	0.359464
4-14	wt	4	13	0.365366
4-106	wt	4	15	0.394303
4-99	wt	4	15	0.396493
4-105	wt	4	15	0.403729
4-34	wt	4	14	0.40803
4-33	wt	4	14	0.427096
4-20	wt	4	13	0.479951
4-12	wt	4	13	0.565126
4-78	wt	4	13	0.607214
4-23	wt	4	14	0.691271
4-77	wt	4	13	0.71756
4-24	wt	4	14	0.753361
4-71	wt	4	13	0.770956
4-19	wt	4	13	0.788838
4-72	wt	4	13	0.820872
4-7	wt	4	13	0.838492
4-18	wt	4	13	0.966678
4-17	wt	4	13	0.976029
4-108	wt	4	15	1.01374
4-2	wt	4	13	1.07602
4-8	wt	4	13	1.10932
4-9	wt	4	13	1.22067
4-107	wt	4	15	1.40304
4-11	wt	4	13	2.09103
4-10	wt	4	13	2.12666
4-1	wt	4	13	2.41468
5-1	wt	5	13	0
5-2	wt	5	13	0
5-3	wt	5	13	0
5-5	wt	5	13	0
5-6	wt	5	13	0
5-7	wt	5	13	0
5-8	wt	5	13	0
5-9	wt	5	13	0
5-10	wt	5	13	0
5-13	wt	5	13	0
5-14	wt	5	13	0
5-15	wt	5	13	0
5-17	wt	5	13	0
5-18	wt	5	13	0
5-20	wt	5	13	0
5-21	wt	5	13	0
5-22	wt	5	13	0
5-24	wt	5	13	0
5-25	wt	5	13	0
5-26	wt	5	13	0
5-27	wt	5	13	0
5-28	wt	5	13	0
5-30	wt	5	13	0
5-31	wt	5	13	0
5-32	wt	5	14	0
5-33	wt	5	14	0
5-35	wt	5	14	0
5-37	wt	5	14	0
5-38	wt	5	14	0
5-40	wt	5	14	0
5-41	wt	5	14	0
5-42	wt	5	14	0
5-43	wt	5	14	0
5-44	wt	5	14	0
5-45	wt	5	14	0
5-46	wt	5	14	0
5-47	wt	5	14	0
5-48	wt	5	14	0
5-49	wt	5	14	0
5-50	wt	5	14	0
5-51	wt	5	14	0
5-52	wt	5	14	0
5-53	wt	5	14	0
5-55	wt	5	14	0
5-62	wt	5	14	0
5-63	wt	5	15	0
5-65	wt	5	15	0
5-67	wt	5	15	0
5-69	wt	5	15	0
5-70	wt	5	15	0
5-71	wt	5	15	0
5-73	wt	5	15	0
5-74	wt	5	15	0
5-76	wt	5	15	0
5-77	wt	5	15	0
5-79	wt	5	15	0
5-80	wt	5	15	0
5-81	wt	5	15	0
5-84	wt	5	15	0
5-85	wt	5	15	0
5-87	wt	5	15	0
5-90	wt	5	15	0
5-91	wt	5	15	0
5-93	wt	5	15	0
5-98	wt	5	15	0.000633682
5-99	wt	5	15	0.000703445
5-97	wt	5	15	0.00469743
5-34	wt	5	14	0.0051666
5-54	wt	5	14	0.00634651
5-61	wt	5	14	0.00666821
5-23	wt	5	13	0.00773917
5-4	wt	5	13	0.0123325
5-12	wt	5	13	0.0211923
5-39	wt	5	14	0.0215926
5-89	wt	5	15	0.0317281
5-16	wt	5	13	0.0492489
5-88	wt	5	15	0.0554423
5-92	wt	5	15	0.0558338
5-86	wt	5	15	0.05687
5-36	wt	5	14	0.0798205
5-11	wt	5	13	0.0872953
5-66	wt	5	15	0.0953234
5-94	wt	5	15	0.098678
5-19	wt	5	13	0.18464
5-95	wt	5	15	0.200291
5-96	wt	5	15	0.344257
5-29	wt	5	13	0.752947
5-57	wt	5	14	0.769124
5-60	wt	5	14	1.00194
5-64	wt	5	15	1.06902
5-82	wt	5	15	1.0765
5-72	wt	5	15	2.61146
5-83	wt	5	15	2.72394
5-78	wt	5	15	4.71488
5-75	wt	5	15	5.83325
5-59	wt	5	14	5.88807
5-56	wt	5	14	6.2
5-58	wt	5	14	6.3
5-68	wt	5	15	7.16989
5-100	MM-CP	5	13	0
5-101	MM-CP	5	13	0
5-102	MM-CP	5	13	0
5-103	MM-CP	5	13	0
5-104	MM-CP	5	13	0
5-105	MM-CP	5	13	0
5-106	MM-CP	5	13	0
5-107	MM-CP	5	13	0
5-108	MM-CP	5	13	0
5-109	MM-CP	5	13	0
5-110	MM-CP	5	13	0
5-111	MM-CP	5	13	0
5-112	MM-CP	5	13	0
5-113	MM-CP	5	13	0
5-114	MM-CP	5	13	0
5-115	MM-CP	5	13	0
5-116	MM-CP	5	13	0
5-117	MM-CP	5	13	0
5-118	MM-CP	5	13	0
5-119	MM-CP	5	13	0
5-120	MM-CP	5	13	0
5-121	MM-CP	5	13	0
5-122	MM-CP	5	13	0
5-123	MM-CP	5	13	0
5-124	MM-CP	5	13	0
5-125	MM-CP	5	13	0
5-126	MM-CP	5	13	0
5-127	MM-CP	5	13	0
5-128	MM-CP	5	13	0
5-129	MM-CP	5	13	0
5-130	MM-CP	5	13	0
5-131	MM-CP	5	14	0
5-132	MM-CP	5	14	0
5-133	MM-CP	5	14	0
5-134	MM-CP	5	14	0
5-135	MM-CP	5	14	0
5-136	MM-CP	5	14	0
5-137	MM-CP	5	14	0
5-138	MM-CP	5	14	0
5-139	MM-CP	5	14	0
5-140	MM-CP	5	14	0
5-141	MM-CP	5	14	0
5-142	MM-CP	5	14	0
5-143	MM-CP	5	14	0
5-146	MM-CP	5	14	0
5-147	MM-CP	5	14	0
5-148	MM-CP	5	14	0
5-149	MM-CP	5	14	0
5-150	MM-CP	5	14	0
5-151	MM-CP	5	14	0
5-152	MM-CP	5	14	0
5-153	MM-CP	5	14	0
5-154	MM-CP	5	14	0
5-156	MM-CP	5	14	0
5-157	MM-CP	5	14	0
5-158	MM-CP	5	14	0
5-159	MM-CP	5	14	0
5-160	MM-CP	5	14	0
5-161	MM-CP	5	14	0
5-162	MM-CP	5	15	0
5-163	MM-CP	5	15	0
5-165	MM-CP	5	15	0
5-166	MM-CP	5	15	0
5-167	MM-CP	5	15	0
5-168	MM-CP	5	15	0
5-169	MM-CP	5	15	0
5-170	MM-CP	5	15	0
5-171	MM-CP	5	15	0
5-172	MM-CP	5	15	0
5-173	MM-CP	5	15	0
5-174	MM-CP	5	15	0
5-176	MM-CP	5	15	0
5-177	MM-CP	5	15	0
5-179	MM-CP	5	15	0
5-180	MM-CP	5	15	0
5-182	MM-CP	5	15	0
5-183	MM-CP	5	15	0
5-184	MM-CP	5	15	0
5-185	MM-CP	5	15	0
5-188	MM-CP	5	15	0
5-189	MM-CP	5	15	0
5-190	MM-CP	5	15	0
5-191	MM-CP	5	15	0
5-192	MM-CP	5	15	0
5-193	MM-CP	5	15	0
5-194	MM-CP	5	15	0
5-195	MM-CP	5	15	0
5-196	MM-CP	5	15	0
5-197	MM-CP	5	15	0
5-198	MM-CP	5	15	0
5-144	MM-CP	5	14	0.000674851
5-175	MM-CP	5	15	0.00238352
5-164	MM-CP	5	15	0.00359816
5-145	MM-CP	5	14	0.00980339
5-155	MM-CP	5	14	0.0717354
5-187	MM-CP	5	15	0.104514
5-186	MM-CP	5	15	0.2562
5-181	MM-CP	5	15	0.633035
5-178	MM-CP	5	15	0.892071
